# Supplementary material for: Cancer Cell Acid Adaptation Gene Expression Response Is Correlated to Tumor-Specific Tissue Expression Profiles and Patient Survival
Source: Cancers (Basel). 2020 Aug 5;12(8):2183. doi: 10.3390/cancers12082183 (PMC7463722; doi:10.3390/cancers12082183)
Supplement: Supplementary file 1 [file cancers-12-02183-s001.zip]

Archive with 27 entries (25 files):
- cancers-855025-SUPPLE-XML/
- cancers-855025-SUPPLE-XML/cancers-855025-supple-proof/
- cancers-855025-SUPPLE-XML/cancers-855025-supple-proof/cancers-855025-suppl-proof-corrected.docx
- cancers-855025-SUPPLE-XML/cancers-855025-supple-proof/Suppl_Fig10_colon_DOWNregulated_genes.pdf
- cancers-855025-SUPPLE-XML/cancers-855025-supple-proof/Suppl_Fig11_ovarian_UPregulated_genes.pdf
- cancers-855025-SUPPLE-XML/cancers-855025-supple-proof/Suppl_Fig12_ovarian_DOWNregulated_genes.pdf
- cancers-855025-SUPPLE-XML/cancers-855025-supple-proof/Suppl_Fig13_thyroid_UPregulated_genes.pdf
- cancers-855025-SUPPLE-XML/cancers-855025-supple-proof/Suppl_Fig14_thyroid_DOWNregulated_genes.pdf
- cancers-855025-SUPPLE-XML/cancers-855025-supple-proof/Suppl_Fig15_stomach_UPregulated_genes.pdf
- cancers-855025-SUPPLE-XML/cancers-855025-supple-proof/Suppl_Fig16_stomach_DOWNregulated_genes.pdf
- cancers-855025-SUPPLE-XML/cancers-855025-supple-proof/Suppl_Fig1_pancreas_UPregulated_genes.pdf
- cancers-855025-SUPPLE-XML/cancers-855025-supple-proof/Suppl_Fig2_pancreas_DOWNregulated_genes.pdf
- cancers-855025-SUPPLE-XML/cancers-855025-supple-proof/Suppl_Fig3_breast_LumB_UPregulated_genes.pdf
- cancers-855025-SUPPLE-XML/cancers-855025-supple-proof/Suppl_Fig4_breast_LumB_DOWNregulated_genes.pdf
- cancers-855025-SUPPLE-XML/cancers-855025-supple-proof/Suppl_Fig5_lung_adenocarcinoma_UPregulated_genes.pdf
- cancers-855025-SUPPLE-XML/cancers-855025-supple-proof/Suppl_Fig6_lung_adenocarcinoma_DOWNregulated_genes.pdf
- cancers-855025-SUPPLE-XML/cancers-855025-supple-proof/Suppl_Fig7_glioblastoma_UPregulted_genes.pdf
- cancers-855025-SUPPLE-XML/cancers-855025-supple-proof/Suppl_Fig8_glioblastoma_DOWNregulated_genes.pdf
- cancers-855025-SUPPLE-XML/cancers-855025-supple-proof/Suppl_Fig9_colon_UPregulated_genes.pdf
- cancers-855025-SUPPLE-XML/cancers-855025-supple-proof/Suppl_Table_1_up_DE_genes.xlsx
- cancers-855025-SUPPLE-XML/cancers-855025-supple-proof/Suppl_Table_2_down_DE_genes.xlsx
- cancers-855025-SUPPLE-XML/cancers-855025-supple-proof/Suppl_Table_3_up_GO.xlsx
- cancers-855025-SUPPLE-XML/cancers-855025-supple-proof/Suppl_Table_4_down_GO.xlsx
- cancers-855025-SUPPLE-XML/cancers-855025-supple-proof/Suppl_Table_5_up_genes_one_cancer_significant.xlsx
- cancers-855025-SUPPLE-XML/cancers-855025-supple-proof/Suppl_Table_6_down_genes_one_cancer_significant.xlsx
- cancers-855025-SUPPLE-XML/cancers-855025-supple-proof/Suppl_Table_7_up_genes_mixed.xlsx
- cancers-855025-SUPPLE-XML/cancers-855025-supple-proof/Suppl_Table_8_down_genes_mixed.xlsx
