# Supplementary material for: Cancer Cell Acid Adaptation Gene Expression Response Is Correlated to Tumor-Specific Tissue Expression Profiles and Patient Survival
Source: Cancers (Basel). 2020 Aug 5;12(8):2183. doi: 10.3390/cancers12082183 (PMC7463722; doi:10.3390/cancers12082183)
Supplement: Supplementary file 1 [file cancers-12-02183-s001.zip › cancers-855025-SUPPLE-XML/cancers-855025-supple-proof/Suppl_Table_1_up_DE_genes.xlsx]

## Sheet: Sheet1
gene_id	AverageExpression	logFC	fdr	gene_name
ENSG00000196950.14	5.96687	1.61902	1.56371e-05	SLC39A10
ENSG00000243244.6	1.90846	1.74919	0.000804007	STON1
ENSG00000103479.16	6.17919	0.885212	0.00115731	RBL2
ENSG00000113328.19	6.97522	0.614241	0.00121085	CCNG1
ENSG00000281332.1	3.03484	0.957711	0.00165219	LINC00997
ENSG00000085788.14	5.06185	0.545921	0.00166428	DDHD2
ENSG00000110881.11	3.563	1.42539	0.00166428	ASIC1
ENSG00000160408.14	5.34935	0.903607	0.00166428	ST6GALNAC6
ENSG00000265972.6	6.08612	3.32451	0.00214265	TXNIP
ENSG00000157303.11	1.90237	2.3988	0.00270172	SUSD3
ENSG00000169992.10	5.82195	0.714	0.00283433	NLGN2
ENSG00000011028.14	5.81694	1.31269	0.00358307	MRC2
ENSG00000127946.17	5.29791	1.03694	0.00358307	HIP1
ENSG00000172992.12	4.30456	0.5596	0.00366288	DCAKD
ENSG00000275023.5	6.78707	0.511795	0.00375191	MLLT6
ENSG00000132952.12	4.60645	0.790687	0.00409105	USPL1
ENSG00000175198.17	3.52789	0.715041	0.00409105	PCCA
ENSG00000197183.14	3.85724	1.1991	0.00409105	NOL4L
ENSG00000184675.11	3.84853	0.651372	0.00433684	AMER1
ENSG00000141295.14	4.22108	0.865575	0.00435443	SCRN2
ENSG00000065485.20	4.21835	0.805382	0.00451748	PDIA5
ENSG00000119138.4	4.56561	1.40614	0.00451748	KLF9
ENSG00000126870.16	4.52847	0.555357	0.00451748	WDR60
ENSG00000137103.20	3.10646	0.989655	0.00451748	TMEM8B
ENSG00000172638.13	1.76174	1.62588	0.00451748	EFEMP2
ENSG00000179348.11	4.48394	1.25031	0.00451748	GATA2
ENSG00000185885.16	3.30574	2.52526	0.00451748	IFITM1
ENSG00000248098.12	4.79163	0.820196	0.00468958	BCKDHA
ENSG00000171503.12	4.2245	0.623582	0.00477183	ETFDH
ENSG00000182919.14	4.71885	0.728107	0.00504397	C11orf54
ENSG00000104983.8	2.46035	0.727396	0.005055	CCDC61
ENSG00000100359.21	4.82782	0.519892	0.00569987	SGSM3
ENSG00000182272.12	4.79955	1.06486	0.00569987	B4GALNT4
ENSG00000240771.8	2.17714	2.1693	0.00576773	ARHGEF25
ENSG00000082014.16	3.8046	0.874286	0.00580316	SMARCD3
ENSG00000133874.2	0.0650861	1.17511	0.00580316	RNF122
ENSG00000160233.8	1.54714	0.950572	0.00580316	LRRC3
ENSG00000162337.12	7.08776	0.581882	0.00580316	LRP5
ENSG00000179715.13	1.73817	1.62557	0.00580316	PCED1B
ENSG00000185753.13	4.39288	0.586944	0.00580316	CXorf38
ENSG00000186591.13	6.87147	0.703224	0.00580316	UBE2H
ENSG00000196782.12	3.9257	0.647052	0.00580316	MAML3
ENSG00000073578.17	7.63028	0.594681	0.00582989	SDHA
ENSG00000083544.14	3.84261	0.583176	0.00582989	TDRD3
ENSG00000122971.9	2.1235	0.867524	0.00582989	ACADS
ENSG00000142089.16	7.80344	0.843981	0.00582989	IFITM3
ENSG00000184489.11	2.84789	0.809228	0.00582989	PTP4A3
ENSG00000007516.13	3.1409	1.74101	0.00609737	BAIAP3
ENSG00000081791.9	6.07959	0.527749	0.00609737	DELE1
ENSG00000139197.10	4.86752	0.588751	0.00609737	PEX5
ENSG00000165475.15	3.99315	0.957028	0.00609737	CRYL1
ENSG00000171298.13	5.87795	0.924481	0.00609737	GAA
ENSG00000246859.3	1.18842	1.38709	0.00609737	STARD4-AS1
ENSG00000286177.1	0.698103	1.10067	0.00609737	AC011462.5
ENSG00000132749.11	3.68692	1.1604	0.00631956	TESMIN
ENSG00000196668.4	0.582331	2.22129	0.00661936	LINC00173
ENSG00000105856.14	5.13657	0.757649	0.00687225	HBP1
ENSG00000138439.12	3.59345	1.13739	0.00687225	FAM117B
ENSG00000144199.11	3.46557	0.616424	0.00687225	FAHD2B
ENSG00000164733.21	7.08362	0.604767	0.00687225	CTSB
ENSG00000196839.13	2.87399	1.62948	0.00687225	ADA
ENSG00000132563.16	2.6789	0.926082	0.00690986	REEP2
ENSG00000160360.13	4.61775	0.584207	0.00690986	GPSM1
ENSG00000123933.17	5.47636	1.0449	0.00713879	MXD4
ENSG00000142798.20	7.35339	1.28334	0.00728106	HSPG2
ENSG00000187244.11	5.75026	1.04926	0.00728106	BCAM
ENSG00000182749.5	4.50335	0.55387	0.00733392	PAQR7
ENSG00000220205.9	5.64819	0.590124	0.00733392	VAMP2
ENSG00000115365.12	6.60918	0.69041	0.00765538	LANCL1
ENSG00000150593.18	5.69878	0.73298	0.00765538	PDCD4
ENSG00000175906.5	2.10768	1.50319	0.00765538	ARL4D
ENSG00000024422.12	6.67044	0.699427	0.0077561	EHD2
ENSG00000173193.15	5.08286	0.688688	0.0077561	PARP14
ENSG00000198933.9	3.55308	0.746758	0.00804795	TBKBP1
ENSG00000131373.15	4.397	0.57014	0.00805753	HACL1
ENSG00000168056.16	5.72195	1.38268	0.00805753	LTBP3
ENSG00000258315.5	4.88419	0.591014	0.00805753	C17orf49
ENSG00000006534.16	5.12601	1.10611	0.00806822	ALDH3B1
ENSG00000044446.12	4.76899	0.551265	0.00806822	PHKA2
ENSG00000088970.16	3.41703	0.731292	0.00806822	KIZ
ENSG00000119638.13	5.46297	0.645798	0.00806822	NEK9
ENSG00000119772.16	4.7464	0.716141	0.00806822	DNMT3A
ENSG00000133315.11	4.22896	1.1362	0.00806822	MACROD1
ENSG00000171680.22	3.39281	0.779831	0.00806822	PLEKHG5
ENSG00000254726.3	4.3233	1.0199	0.00806822	MEX3A
ENSG00000146729.10	6.29102	0.613773	0.00824178	NIPSNAP2
ENSG00000179604.10	5.72212	0.75241	0.00841666	CDC42EP4
ENSG00000090006.17	5.74213	0.613112	0.00865033	LTBP4
ENSG00000156171.14	4.80292	0.51678	0.00889681	DRAM2
ENSG00000141738.14	1.94357	1.33438	0.00890701	GRB7
ENSG00000099953.10	0.669329	0.959639	0.00904957	MMP11
ENSG00000115507.10	1.96803	0.679667	0.00907694	OTX1
ENSG00000120693.13	0.997111	1.17234	0.0091148	SMAD9
ENSG00000135821.18	7.14948	0.711071	0.00943651	GLUL
ENSG00000165905.18	1.42046	2.33564	0.00943651	LARGE2
ENSG00000187535.14	4.51059	0.556436	0.00949824	IFT140
ENSG00000100767.16	2.50364	1.24611	0.00951234	PAPLN
ENSG00000214357.9	4.17328	0.97912	0.00959555	NEURL1B
ENSG00000069011.16	4.86241	0.82253	0.00966184	PITX1
ENSG00000004399.12	6.69415	0.97695	0.00980016	PLXND1
ENSG00000111319.13	3.313	2.04898	0.00998663	SCNN1A
ENSG00000121281.12	3.62707	0.894355	0.00998663	ADCY7
ENSG00000108479.12	4.09995	0.702961	0.0102252	GALK1
ENSG00000117533.15	4.63337	0.715139	0.0103221	VAMP4
ENSG00000125246.15	0.90863	1.42986	0.0103221	CLYBL
ENSG00000160447.7	4.17802	0.833156	0.0103221	PKN3
ENSG00000143434.15	1.63956	1.33227	0.0103723	SEMA6C
ENSG00000063046.17	9.58549	0.580322	0.0104888	EIF4B
ENSG00000104936.17	5.26007	0.635527	0.0104888	DMPK
ENSG00000172340.14	6.35915	0.554225	0.0104888	SUCLG2
ENSG00000178498.16	4.23381	0.8163	0.0104888	DTX3
ENSG00000279119.1	1.2533	0.841532	0.0104888	AC006449.7
ENSG00000179094.16	4.32419	0.9359	0.0106561	PER1
ENSG00000167371.21	2.99809	1.2517	0.0106856	PRRT2
ENSG00000106031.9	0.517226	1.27516	0.0109255	HOXA13
ENSG00000141542.11	3.2759	0.955525	0.0109255	RAB40B
ENSG00000167291.16	6.077	0.593329	0.0109255	TBC1D16
ENSG00000179523.5	3.17849	0.597079	0.0109255	EIF3J-DT
ENSG00000167363.14	3.06028	1.04227	0.0110941	FN3K
ENSG00000178814.17	4.08323	1.12878	0.0110941	OPLAH
ENSG00000166816.14	1.1926	0.92099	0.0111075	LDHD
ENSG00000111885.7	3.70856	1.21158	0.0112294	MAN1A1
ENSG00000151743.11	3.07817	0.9748	0.0112294	AMN1
ENSG00000156521.14	4.94599	0.562818	0.0112294	TYSND1
ENSG00000170190.16	3.00131	1.15277	0.0112294	SLC16A5
ENSG00000171097.14	2.73816	0.953893	0.0112294	KYAT1
ENSG00000235863.4	0.513611	1.25699	0.0112294	B3GALT4
ENSG00000116337.18	5.4249	0.534812	0.0113263	AMPD2
ENSG00000101751.10	4.31551	0.612313	0.0115564	POLI
ENSG00000105711.12	2.26459	0.869899	0.0116675	SCN1B
ENSG00000095539.15	2.0885	1.01791	0.0116834	SEMA4G
ENSG00000124370.11	2.16112	0.808544	0.0116834	MCEE
ENSG00000172819.17	5.50528	0.683956	0.0116834	RARG
ENSG00000183891.6	2.50003	0.635449	0.0116834	TTC32
ENSG00000198832.10	3.147	1.208	0.0116834	SELENOM
ENSG00000215440.12	5.24443	0.876438	0.0116834	NPEPL1
ENSG00000072778.20	7.36897	0.533358	0.0117357	ACADVL
ENSG00000100196.11	4.63172	0.568576	0.0117357	KDELR3
ENSG00000112561.18	2.39914	0.931385	0.0118863	TFEB
ENSG00000173992.9	4.20584	0.653683	0.0120077	CCS
ENSG00000177045.10	4.60249	0.516813	0.0121848	SIX5
ENSG00000221955.10	2.11635	1.17113	0.0121848	SLC12A8
ENSG00000173269.14	0.230479	1.12772	0.0122856	MMRN2
ENSG00000172830.13	5.26258	0.814021	0.012538	SSH3
ENSG00000197763.17	3.32244	0.658431	0.012538	TXNRD3
ENSG00000272808.4	2.04614	1.47373	0.012538	AC015712.6
ENSG00000205213.14	5.85426	0.784874	0.0126824	LGR4
ENSG00000074219.13	4.27905	0.831269	0.01301	TEAD2
ENSG00000108306.13	3.85775	0.687451	0.0131061	FBXL20
ENSG00000149782.11	5.86634	0.575001	0.0131094	PLCB3
ENSG00000165102.15	5.17364	0.518866	0.0135744	HGSNAT
ENSG00000100201.21	8.34925	0.507078	0.0137349	DDX17
ENSG00000119630.14	1.29312	1.55072	0.0137349	PGF
ENSG00000133466.14	4.91604	1.05752	0.0137349	C1QTNF6
ENSG00000139173.10	1.74411	0.924629	0.0137349	TMEM117
ENSG00000168300.14	4.87195	0.659544	0.0137349	PCMTD1
ENSG00000239521.8	3.1595	0.732497	0.0137349	CASTOR3
ENSG00000176533.13	1.09342	1.22386	0.0142225	GNG7
ENSG00000166946.14	4.97822	0.649735	0.0143476	CCNDBP1
ENSG00000020181.18	1.13638	2.01356	0.0143491	ADGRA2
ENSG00000129667.12	5.00345	0.539423	0.0143491	RHBDF2
ENSG00000134986.13	4.45185	1.06929	0.0143491	NREP
ENSG00000051128.19	4.85491	0.741086	0.0145074	HOMER3
ENSG00000163328.13	1.81806	0.838604	0.0145074	GPR155
ENSG00000213366.13	1.45805	1.37822	0.0145556	GSTM2
ENSG00000013563.14	5.74005	0.60625	0.0147326	DNASE1L1
ENSG00000105808.17	2.71357	0.765086	0.0147326	RASA4
ENSG00000163050.17	4.47638	0.676527	0.0147326	COQ8A
ENSG00000135678.12	3.92059	2.0033	0.0150743	CPM
ENSG00000140450.9	3.57555	1.50414	0.0153304	ARRDC4
ENSG00000205133.12	5.83025	0.537634	0.0153357	TRIQK
ENSG00000114054.14	5.47896	0.640504	0.0154344	PCCB
ENSG00000117122.14	3.13747	1.37698	0.0154344	MFAP2
ENSG00000105373.19	6.62367	0.593826	0.0156191	NOP53
ENSG00000176371.14	2.52902	0.672169	0.0156191	ZSCAN2
ENSG00000197712.12	5.13201	0.665638	0.0156191	FAM114A1
ENSG00000134698.11	4.10846	0.57071	0.0158822	AGO4
ENSG00000272734.1	3.45602	1.09082	0.0159589	ADIRF-AS1
ENSG00000014914.21	4.30525	0.676526	0.0161825	MTMR11
ENSG00000111653.20	3.54241	0.557914	0.0162872	ING4
ENSG00000184898.7	2.85971	0.906083	0.0162872	RBM43
ENSG00000134759.14	6.07012	0.513043	0.016433	ELP2
ENSG00000148154.10	6.69346	0.588599	0.0166333	UGCG
ENSG00000179222.17	5.98427	1.04945	0.0166494	MAGED1
ENSG00000181513.14	2.71218	0.743093	0.0166494	ACBD4
ENSG00000185201.16	5.82963	0.909068	0.0166494	IFITM2
ENSG00000232386.9	-0.0234683	0.903351	0.0166638	AC015712.1
ENSG00000103091.15	5.02505	0.53768	0.0166871	WDR59
ENSG00000117266.15	2.96686	1.26008	0.0166871	CDK18
ENSG00000162032.16	4.11348	0.662031	0.0166871	SPSB3
ENSG00000167766.18	5.61991	0.62382	0.0166871	ZNF83
ENSG00000173821.19	7.51259	0.527717	0.0166871	RNF213
ENSG00000188266.14	1.96155	0.706902	0.0166871	HYKK
ENSG00000132000.13	0.526561	1.2239	0.0167064	PODNL1
ENSG00000175697.10	0.453663	1.22412	0.0167064	GPR156
ENSG00000083290.20	3.91046	1.56654	0.0168604	ULK2
ENSG00000132329.11	1.7408	1.4724	0.0168823	RAMP1
ENSG00000132613.15	6.71853	0.547112	0.0171063	MTSS2
ENSG00000133858.16	6.297	0.525461	0.0173265	ZFC3H1
ENSG00000185989.11	5.64829	0.715592	0.0173265	RASA3
ENSG00000177679.16	2.04213	1.11869	0.0173379	SRRM3
ENSG00000021762.20	4.1526	0.652595	0.017451	OSBPL5
ENSG00000143382.14	2.8541	1.50831	0.0176048	ADAMTSL4
ENSG00000177406.5	1.46913	1.05269	0.0176048	AC021054.1
ENSG00000244627.5	0.345015	0.873934	0.0180921	TPTEP2
ENSG00000166897.15	2.90567	0.847856	0.0182268	ELFN2
ENSG00000175662.17	5.61649	0.532781	0.0182268	TOM1L2
ENSG00000204650.14	3.58985	0.657653	0.0182268	LINC02210
ENSG00000102302.8	3.43903	0.779461	0.0183689	FGD1
ENSG00000171843.16	3.53011	1.37483	0.0183744	MLLT3
ENSG00000125124.12	4.87565	0.577511	0.0183949	BBS2
ENSG00000227946.1	1.27799	0.841434	0.0192129	AC007383.2
ENSG00000247095.3	1.2694	1.07962	0.0194016	MIR210HG
ENSG00000132003.9	3.36357	1.24943	0.0194476	ZSWIM4
ENSG00000129038.16	3.17507	0.975193	0.0199149	LOXL1
ENSG00000125746.16	4.75074	0.625518	0.0199797	EML2
ENSG00000158555.15	2.14614	0.806019	0.0200897	GDPD5
ENSG00000184254.17	3.95727	1.71619	0.0200897	ALDH1A3
ENSG00000088340.16	2.71682	1.27607	0.0202813	FER1L4
ENSG00000125434.11	3.31233	0.608897	0.0203136	SLC25A35
ENSG00000187634.12	4.39985	1.80282	0.0204033	SAMD11
ENSG00000164292.13	7.90058	0.768229	0.0204583	RHOBTB3
ENSG00000168765.17	4.48123	0.52913	0.0206299	GSTM4
ENSG00000126351.12	4.44977	0.527278	0.0207936	THRA
ENSG00000142961.14	3.40571	0.630815	0.0207936	MOB3C
ENSG00000153832.12	2.03015	0.632254	0.0207936	FBXO36
ENSG00000284691.1	1.13601	0.903816	0.0207936	AC073111.4
ENSG00000110697.13	5.01372	0.722209	0.0208702	PITPNM1
ENSG00000152229.18	2.73518	0.653579	0.0208702	PSTPIP2
ENSG00000092758.18	2.32398	1.71575	0.0210708	COL9A3
ENSG00000107331.17	6.51784	0.821443	0.0210708	ABCA2
ENSG00000051523.11	4.71274	1.37867	0.0210992	CYBA
ENSG00000260001.6	2.09258	0.759358	0.0211842	TGFBR3L
ENSG00000143320.9	6.575	1.26457	0.0211985	CRABP2
ENSG00000197249.13	0.68656	1.5347	0.0211985	SERPINA1
ENSG00000050426.16	5.8896	0.544155	0.0212534	LETMD1
ENSG00000233429.9	1.25671	1.2116	0.0212748	HOTAIRM1
ENSG00000113119.12	3.94063	0.550383	0.0212993	TMCO6
ENSG00000127561.15	2.09433	1.71113	0.0214529	SYNGR3
ENSG00000235706.8	0.944501	0.882801	0.0214939	DICER1-AS1
ENSG00000164300.17	5.44949	0.699097	0.0221993	SERINC5
ENSG00000168936.11	5.11977	0.520342	0.0221993	TMEM129
ENSG00000146083.12	6.64338	0.597405	0.0223909	RNF44
ENSG00000166831.9	3.10384	1.31279	0.0223964	RBPMS2
ENSG00000115271.11	3.48312	0.617561	0.0224485	GCA
ENSG00000175938.7	3.86338	0.606347	0.0224485	ORAI3
ENSG00000012822.16	5.20832	0.979798	0.0226423	CALCOCO1
ENSG00000138028.16	3.00773	1.52707	0.0226423	CGREF1
ENSG00000182600.9	0.154776	1.35428	0.0226423	SNORC
ENSG00000164741.15	3.06555	0.91174	0.0229237	DLC1
ENSG00000072422.17	3.21719	0.868367	0.0234121	RHOBTB1
ENSG00000107902.14	3.63738	0.671875	0.0234212	LHPP
ENSG00000182158.15	6.25999	0.634129	0.0234368	CREB3L2
ENSG00000185101.13	2.17361	1.51644	0.023493	ANO9
ENSG00000186951.16	4.20529	0.858231	0.023493	PPARA
ENSG00000154237.13	4.24074	1.12421	0.0237348	LRRK1
ENSG00000223764.2	3.17271	1.68079	0.0240595	LINC02593
ENSG00000023902.14	2.88558	0.888962	0.024705	PLEKHO1
ENSG00000083807.10	2.01779	0.577412	0.0247812	SLC27A5
ENSG00000164542.12	3.64815	0.627865	0.0247812	KIAA0895
ENSG00000159714.11	1.65482	0.895408	0.024802	ZDHHC1
ENSG00000073060.16	6.80836	0.663058	0.0249091	SCARB1
ENSG00000105516.11	3.18022	0.803413	0.0249091	DBP
ENSG00000105643.10	4.49148	0.542659	0.0249091	ARRDC2
ENSG00000153246.13	2.68955	1.63614	0.0249091	PLA2R1
ENSG00000160271.16	5.3804	0.5128	0.0249091	RALGDS
ENSG00000196739.15	3.86628	0.774964	0.0249091	COL27A1
ENSG00000254815.6	2.09721	1.34283	0.0249091	AP006284.1
ENSG00000268575.1	2.47325	0.866441	0.0249091	AL031282.2
ENSG00000100504.17	5.74254	0.885583	0.0250918	PYGL
ENSG00000034713.8	5.95197	0.507608	0.0251857	GABARAPL2
ENSG00000105717.14	0.821794	0.779098	0.0252155	PBX4
ENSG00000157617.17	3.28529	0.818936	0.0252155	C2CD2
ENSG00000123364.5	3.74522	1.52221	0.0254589	HOXC13
ENSG00000184702.20	2.68935	0.855746	0.0256191	SEPTIN5
ENSG00000188177.14	2.8925	0.962973	0.0256191	ZC3H6
ENSG00000242612.7	4.29703	0.542959	0.0256191	DECR2
ENSG00000265399.1	0.737235	0.742196	0.0256191	AP005329.2
ENSG00000105655.19	4.23556	1.23639	0.0256633	ISYNA1
ENSG00000164197.12	1.51844	0.951391	0.0256633	RNF180
ENSG00000132424.16	7.08086	0.589015	0.0257808	PNISR
ENSG00000168453.15	3.79368	1.88419	0.0257808	HR
ENSG00000105376.5	3.2496	1.0233	0.025818	ICAM5
ENSG00000105464.3	1.44651	1.01542	0.025818	GRIN2D
ENSG00000139597.18	0.962637	0.95645	0.025818	N4BP2L1
ENSG00000204642.14	1.45555	1.10047	0.025818	HLA-F
ENSG00000261188.1	1.84558	0.666477	0.025818	Z95115.1
ENSG00000155893.13	2.71965	1.2859	0.0261909	PXYLP1
ENSG00000130066.16	6.3192	1.05355	0.0265381	SAT1
ENSG00000130589.16	5.57782	0.539993	0.0265381	HELZ2
ENSG00000171940.13	7.70172	0.609003	0.0265473	ZNF217
ENSG00000114107.9	4.72984	0.554913	0.026868	CEP70
ENSG00000090661.12	2.43382	1.13734	0.0272511	CERS4
ENSG00000139182.15	3.87966	1.04461	0.0272511	CLSTN3
ENSG00000288066.1	2.69067	0.519729	0.0272511	AC097448.1
ENSG00000123388.4	2.85459	1.52559	0.027369	HOXC11
ENSG00000136490.9	2.262	0.832614	0.0276899	LIMD2
ENSG00000143224.18	3.32454	0.639856	0.0279477	PPOX
ENSG00000250506.7	2.27604	0.584789	0.0280002	CDK3
ENSG00000121858.11	2.65287	1.93421	0.0281145	TNFSF10
ENSG00000059378.12	4.06547	0.522231	0.0281776	PARP12
ENSG00000125247.15	3.75773	0.56739	0.0282033	TMTC4
ENSG00000144366.16	4.6068	0.755233	0.0282033	GULP1
ENSG00000180354.16	3.38508	0.752894	0.0282033	MTURN
ENSG00000197948.11	4.93867	0.527678	0.0282033	FCHSD1
ENSG00000224032.7	4.73287	0.832902	0.0282033	EPB41L4A-AS1
ENSG00000248508.8	0.674587	0.771245	0.0282033	SRP14-AS1
ENSG00000076344.16	2.01097	1.77026	0.0283139	RGS11
ENSG00000133812.15	5.7099	0.631524	0.0284992	SBF2
ENSG00000167280.16	4.00486	0.660105	0.0286813	ENGASE
ENSG00000114626.18	3.18232	0.905565	0.0289234	ABTB1
ENSG00000119681.12	4.14805	1.69899	0.0289234	LTBP2
ENSG00000150907.9	3.50436	0.819146	0.0291918	FOXO1
ENSG00000181143.15	3.12619	1.88802	0.0291918	MUC16
ENSG00000110492.15	6.14405	0.930954	0.0293478	MDK
ENSG00000115935.17	5.45379	1.27011	0.0293478	WIPF1
ENSG00000256092.2	0.578229	0.753902	0.0295276	SBNO1-AS1
ENSG00000107362.13	4.21549	0.677622	0.0295917	ABHD17B
ENSG00000204219.11	3.76672	0.76704	0.0295917	TCEA3
ENSG00000182310.14	1.37693	0.873821	0.0296238	SPACA6
ENSG00000157353.17	3.52174	0.543073	0.0298882	FCSK
ENSG00000175772.11	3.19326	0.622922	0.0298926	LINC01106
ENSG00000103253.18	4.11551	0.665241	0.0299355	HAGHL
ENSG00000185100.10	2.93351	1.24885	0.0300462	ADSSL1
ENSG00000162804.14	2.85042	1.55742	0.03022	SNED1
ENSG00000129219.14	4.27694	0.522595	0.0305831	PLD2
ENSG00000271918.1	0.372397	0.919954	0.0307168	AC034236.2
ENSG00000188372.15	3.03694	1.74834	0.0308984	ZP3
ENSG00000167964.13	3.12743	1.27127	0.0309487	RAB26
ENSG00000130208.9	1.04753	0.739554	0.0309578	APOC1
ENSG00000256806.6	1.25896	0.575032	0.0309607	C17orf100
ENSG00000285410.1	3.5093	0.704658	0.0309607	GABPB1-IT1
ENSG00000105559.12	2.29223	0.852353	0.0311723	PLEKHA4
ENSG00000276850.5	1.5085	1.66289	0.0311723	AC245041.2
ENSG00000046647.13	2.47032	0.713302	0.0314666	GEMIN8
ENSG00000164331.10	3.43854	0.534298	0.0314666	ANKRA2
ENSG00000022267.19	5.61653	0.878107	0.0315031	FHL1
ENSG00000072954.7	2.70683	0.799025	0.0315031	TMEM38A
ENSG00000172159.16	3.28399	1.0499	0.0318389	FRMD3
ENSG00000241288.8	0.837668	1.59216	0.0319646	LINC02614
ENSG00000169093.16	4.66581	0.646592	0.03205	ASMTL
ENSG00000106789.13	3.55691	1.07077	0.0320931	CORO2A
ENSG00000173209.23	5.96409	0.726292	0.0324236	AHSA2P
ENSG00000105204.14	5.06049	1.10469	0.0325076	DYRK1B
ENSG00000112655.16	6.18938	0.530685	0.0325076	PTK7
ENSG00000130363.11	3.58413	0.656569	0.0325076	RSPH3
ENSG00000166821.9	2.96329	0.721809	0.0325076	PEX11A
ENSG00000169330.8	0.778949	1.00343	0.0325076	MINAR1
ENSG00000251201.8	3.56902	0.863413	0.0325076	TMED7-TICAM2
ENSG00000004660.15	3.2134	0.78732	0.0325267	CAMKK1
ENSG00000260793.2	1.57435	1.25398	0.032662	AC003102.1
ENSG00000146205.13	1.21587	0.625951	0.0328613	ANO7
ENSG00000142102.16	4.94589	0.99357	0.0328775	PGGHG
ENSG00000003987.14	0.991198	0.727253	0.032881	MTMR7
ENSG00000068137.15	4.5508	0.522227	0.032881	PLEKHH3
ENSG00000128274.17	3.8894	0.676996	0.0329581	A4GALT
ENSG00000259291.2	1.44654	0.941303	0.0329581	ZNF710-AS1
ENSG00000083454.22	3.54918	0.765766	0.0329629	P2RX5
ENSG00000105479.15	0.981299	0.805882	0.033093	CCDC114
ENSG00000171448.9	4.128	0.501337	0.033093	ZBTB26
ENSG00000141756.18	6.17133	1.197	0.0331623	FKBP10
ENSG00000215790.7	4.06371	0.562006	0.0332965	SLC35E2A
ENSG00000205544.4	3.68579	0.679891	0.0334961	TMEM256
ENSG00000010626.15	1.90758	0.619103	0.0335284	LRRC23
ENSG00000132793.11	4.47955	0.524483	0.0335284	LPIN3
ENSG00000188921.14	-0.546661	1.16389	0.0335284	HACD4
ENSG00000075945.13	4.41143	0.641667	0.0339712	KIFAP3
ENSG00000100429.18	4.47008	0.56402	0.0340479	HDAC10
ENSG00000163703.17	4.17409	0.636263	0.0341366	CRELD1
ENSG00000183248.12	2.81832	1.01153	0.0341366	PRR36
ENSG00000187091.13	2.08448	0.693151	0.0344017	PLCD1
ENSG00000184117.12	5.88637	0.537645	0.0344067	NIPSNAP1
ENSG00000099864.18	3.64511	1.2334	0.0344267	PALM
ENSG00000116678.19	3.38191	1.01133	0.0344267	LEPR
ENSG00000253276.3	2.63011	1.04483	0.0344531	CCDC71L
ENSG00000005073.5	1.21629	1.15693	0.0346206	HOXA11
ENSG00000115255.11	3.27328	0.619895	0.0346942	REEP6
ENSG00000232653.8	1.54936	0.941045	0.0349547	GOLGA8N
ENSG00000089639.11	3.7795	0.505666	0.0350398	GMIP
ENSG00000143153.13	7.16376	0.6841	0.0350398	ATP1B1
ENSG00000004799.8	2.3928	1.60882	0.0350691	PDK4
ENSG00000116885.18	1.65689	0.515224	0.0352246	OSCP1
ENSG00000279453.1	1.5391	0.709755	0.0352725	Z99129.4
ENSG00000099821.14	5.30242	0.504838	0.0353397	POLRMT
ENSG00000007255.10	2.05894	1.45722	0.0353418	TRAPPC6A
ENSG00000229358.3	0.786396	0.539154	0.036238	DPY19L1P1
ENSG00000114841.17	1.65506	0.87133	0.036261	DNAH1
ENSG00000175309.15	4.07099	0.593047	0.036487	PHYKPL
ENSG00000183943.6	4.7734	0.522973	0.036487	PRKX
ENSG00000145781.9	4.91506	0.500049	0.0365856	COMMD10
ENSG00000154079.6	3.28149	0.616273	0.0365856	SDHAF4
ENSG00000140548.10	4.19086	0.682956	0.0367415	ZNF710
ENSG00000165028.12	0.311565	0.795502	0.0367415	NIPSNAP3B
ENSG00000092929.11	5.74055	0.858696	0.0368279	UNC13D
ENSG00000139636.15	3.36407	0.629987	0.0368279	LMBR1L
ENSG00000259305.6	0.929615	0.94591	0.0368279	ZHX1-C8orf76
ENSG00000100154.14	4.06433	0.742447	0.0368697	TTC28
ENSG00000143443.10	2.63114	0.582291	0.0375534	C1orf56
ENSG00000165879.9	1.95037	0.56692	0.0375534	FRAT1
ENSG00000276291.5	2.82045	0.53022	0.0375534	FRG1HP
ENSG00000286724.1	-0.266107	0.721504	0.0375534	AL732509.1
ENSG00000243660.10	1.72334	0.58716	0.0376792	ZNF487
ENSG00000123384.14	4.55965	1.04035	0.038038	LRP1
ENSG00000116977.18	7.45525	0.667745	0.0380391	LGALS8
ENSG00000112667.12	4.64293	0.532448	0.0392056	DNPH1
ENSG00000157557.13	6.76363	0.697272	0.0394444	ETS2
ENSG00000134202.11	5.78852	0.565964	0.0394796	GSTM3
ENSG00000280832.1	1.3221	0.676847	0.0397074	GSEC
ENSG00000119943.13	2.58901	1.08763	0.0400116	PYROXD2
ENSG00000135423.13	0.597464	0.994019	0.0400893	GLS2
ENSG00000061656.10	1.85841	0.639162	0.0404283	SPAG4
ENSG00000162997.15	0.827358	0.688087	0.0404707	PRORSD1P
ENSG00000146278.11	5.64691	0.909207	0.0406523	PNRC1
ENSG00000204237.5	3.70798	0.556452	0.040711	OXLD1
ENSG00000228630.5	2.35917	1.28513	0.0407304	HOTAIR
ENSG00000142173.15	2.16406	1.65733	0.0407523	COL6A2
ENSG00000163710.9	2.05638	0.553817	0.0408363	PCOLCE2
ENSG00000172663.9	4.36938	0.529589	0.0409169	TMEM134
ENSG00000182809.10	6.0595	0.919802	0.0409169	CRIP2
ENSG00000187994.14	0.999218	1.0301	0.040972	RINL
ENSG00000115641.19	6.61317	0.932048	0.0416775	FHL2
ENSG00000245317.2	0.253603	0.788612	0.0418912	AC008393.1
ENSG00000185033.14	6.38521	0.705488	0.0421359	SEMA4B
ENSG00000287104.1	-0.246496	0.788037	0.0421359	AC097382.3
ENSG00000130158.14	5.04748	0.618559	0.0424811	DOCK6
ENSG00000137834.15	4.37529	0.606841	0.0427213	SMAD6
ENSG00000139832.5	2.46682	1.1696	0.0427213	RAB20
ENSG00000158292.7	3.57709	0.627672	0.0427213	GPR153
ENSG00000188747.8	1.84514	0.769293	0.0427213	NOXA1
ENSG00000131724.11	7.86216	0.515246	0.0428171	IL13RA1
ENSG00000160813.7	3.26711	0.535489	0.0428171	PPP1R35
ENSG00000184465.16	4.63463	0.58814	0.0428171	WDR27
ENSG00000287737.1	0.881317	1.20898	0.0428171	AC132872.5
ENSG00000117318.9	4.91352	0.95289	0.0430971	ID3
ENSG00000152582.14	1.16202	0.90494	0.0435293	SPEF2
ENSG00000170899.11	1.73436	0.547172	0.0435581	GSTA4
ENSG00000099330.9	3.60487	0.618939	0.0437725	OCEL1
ENSG00000205730.6	6.37919	0.681746	0.0439184	ITPRIPL2
ENSG00000104361.10	4.35667	0.706403	0.043986	NIPAL2
ENSG00000246263.3	0.23602	0.82446	0.0441453	UBR5-AS1
ENSG00000119950.21	4.60388	0.526487	0.0441529	MXI1
ENSG00000047230.15	4.56916	0.633032	0.044199	CTPS2
ENSG00000166165.13	5.9441	0.550019	0.044199	CKB
ENSG00000276248.1	0.235857	0.72535	0.044199	AL442125.1
ENSG00000065057.9	3.45193	0.532522	0.044358	NTHL1
ENSG00000120738.8	4.60036	0.923588	0.044358	EGR1
ENSG00000136153.20	5.65838	0.550872	0.044358	LMO7
ENSG00000054277.14	4.3951	0.924745	0.0444718	OPN3
ENSG00000134419.15	9.49969	0.647988	0.0448211	RPS15A
ENSG00000205593.12	2.06878	0.891521	0.0448211	DENND6B
ENSG00000233901.6	0.891781	1.27621	0.0454327	LINC01503
ENSG00000150540.14	3.97712	0.673175	0.0456794	HNMT
ENSG00000188483.8	4.86255	0.848219	0.0459253	IER5L
ENSG00000256043.3	1.60442	1.30468	0.0459253	CTSO
ENSG00000073350.13	5.2188	1.1748	0.0460848	LLGL2
ENSG00000105519.17	1.17221	0.727535	0.0464703	CAPS
ENSG00000101096.20	4.8382	0.848745	0.0466822	NFATC2
ENSG00000119801.13	6.19416	0.537014	0.0467038	YPEL5
ENSG00000135722.9	2.91353	0.673621	0.0467038	FBXL8
ENSG00000186862.20	0.998394	0.59116	0.0467038	PDZD7
ENSG00000010310.9	0.549536	0.862347	0.0467789	GIPR
ENSG00000171346.16	2.68164	1.19038	0.0468565	KRT15
ENSG00000072195.15	1.97484	1.06892	0.0474413	SPEG
ENSG00000189171.14	5.36378	0.732553	0.0477965	S100A13
ENSG00000075461.6	5.08279	2.101	0.0478265	CACNG4
ENSG00000196526.10	6.67098	0.557722	0.0478837	AFAP1
ENSG00000186301.8	0.130782	0.904617	0.0480101	MST1P2
ENSG00000113108.19	3.98703	0.534931	0.0481255	APBB3
ENSG00000136828.19	3.1497	0.619615	0.0481255	RALGPS1
ENSG00000186364.12	1.77385	0.546022	0.0481255	NUDT17
ENSG00000270012.1	1.51404	0.991356	0.0482261	AC232271.1
ENSG00000204060.7	1.15304	0.842423	0.0483343	FOXO6
ENSG00000258539.1	0.113093	0.61177	0.04871	AC068896.1
ENSG00000116106.12	2.9697	1.88137	0.0488575	EPHA4
ENSG00000186496.12	0.93664	0.566115	0.0491646	ZNF396
ENSG00000108813.11	2.3809	0.757114	0.0491669	DLX4
ENSG00000003436.16	6.53234	0.759036	0.0495268	TFPI
ENSG00000110719.10	5.04716	0.601137	0.0495698	TCIRG1
ENSG00000141232.5	6.642	0.627703	0.0495783	TOB1
ENSG00000265190.6	0.683596	1.67308	0.0497579	ANXA8
