# Supplementary material for: Cancer Cell Acid Adaptation Gene Expression Response Is Correlated to Tumor-Specific Tissue Expression Profiles and Patient Survival
Source: Cancers (Basel). 2020 Aug 5;12(8):2183. doi: 10.3390/cancers12082183 (PMC7463722; doi:10.3390/cancers12082183)
Supplement: Supplementary file 1 [file cancers-12-02183-s001.zip › cancers-855025-SUPPLE-XML/cancers-855025-supple-proof/Suppl_Table_2_down_DE_genes.xlsx]

## Sheet: Sheet1
gene_id	AverageExpression	logFC	fdr	gene_name
ENSG00000072274.13	8.6871	-0.987229	1.45447e-05	TFRC
ENSG00000171914.16	4.25483	-0.838839	5.35451e-05	TLN2
ENSG00000177628.16	6.24486	-0.719322	5.35451e-05	GBA
ENSG00000135838.13	1.04445	-2.06746	0.00108605	NPL
ENSG00000225648.5	4.29446	-0.588554	0.00366288	SBDSP1
ENSG00000279191.1	-0.0337389	-1.33697	0.00409105	AC068491.4
ENSG00000089248.7	6.93803	-0.552399	0.00421	ERP29
ENSG00000093217.11	2.65084	-1.08849	0.00428876	XYLB
ENSG00000124588.20	5.58367	-0.70463	0.005055	NQO2
ENSG00000111875.8	5.11985	-0.61576	0.00580316	ASF1A
ENSG00000166900.17	5.24849	-0.8347	0.00582989	STX3
ENSG00000169136.11	6.04484	-0.764282	0.0064573	ATF5
ENSG00000124733.5	6.4373	-0.592667	0.00687225	MEA1
ENSG00000130544.12	2.85907	-0.599861	0.00687225	ZNF557
ENSG00000171466.10	5.03667	-0.60415	0.00687225	ZNF562
ENSG00000234171.3	3.67444	-0.616339	0.00687225	RNASEH1-AS1
ENSG00000162086.15	4.52158	-0.84263	0.00690986	ZNF75A
ENSG00000188312.14	3.48493	-0.784728	0.00703908	CENPP
ENSG00000148291.10	3.99518	-0.519228	0.00728106	SURF2
ENSG00000145022.4	4.21699	-0.841352	0.00749926	TCTA
ENSG00000011198.10	5.09768	-0.667665	0.00804795	ABHD5
ENSG00000272269.1	1.37781	-0.856846	0.00805753	AL138724.1
ENSG00000076242.14	5.45278	-0.619945	0.00806822	MLH1
ENSG00000144647.6	3.42377	-0.580593	0.00806822	POMGNT2
ENSG00000151575.14	1.3802	-1.06577	0.00806822	TEX9
ENSG00000171877.21	3.58668	-1.10177	0.00813771	FRMD5
ENSG00000186472.20	2.67487	-1.7028	0.00889681	PCLO
ENSG00000092964.18	5.77317	-0.96978	0.00955914	DPYSL2
ENSG00000182287.15	5.07522	-0.527566	0.009607	AP1S2
ENSG00000116954.8	5.38622	-0.531494	0.00980016	RRAGC
ENSG00000196810.5	4.01007	-0.549027	0.00980016	CTBP1-DT
ENSG00000119969.15	5.57827	-0.736544	0.0098769	HELLS
ENSG00000242372.8	6.87894	-0.500814	0.00997726	EIF6
ENSG00000131018.24	2.7211	-1.35684	0.0100704	SYNE1
ENSG00000174799.11	4.10872	-0.525217	0.0103221	CEP135
ENSG00000023909.10	5.78973	-1.06766	0.0103723	GCLM
ENSG00000104142.11	4.78238	-0.542814	0.0104888	VPS18
ENSG00000111845.5	5.59299	-0.505712	0.0104888	PAK1IP1
ENSG00000139438.5	2.72938	-0.91277	0.0104888	FAM222A
ENSG00000171612.7	4.42548	-0.519258	0.0104888	SLC25A33
ENSG00000172965.16	5.49342	-0.55372	0.0105067	MIR4435-2HG
ENSG00000197943.10	2.53261	-0.876111	0.0106561	PLCG2
ENSG00000100714.17	7.68561	-0.633311	0.0107112	MTHFD1
ENSG00000142657.21	7.7126	-0.650444	0.0109255	PGD
ENSG00000152503.9	2.53281	-1.61193	0.0109255	TRIM36
ENSG00000094804.12	6.11753	-0.880522	0.0109525	CDC6
ENSG00000158201.10	4.12783	-0.526668	0.0109606	ABHD3
ENSG00000121064.12	4.30083	-0.656683	0.0110042	SCPEP1
ENSG00000163888.4	2.99597	-0.955562	0.0110928	CAMK2N2
ENSG00000165244.7	5.21506	-0.925487	0.0110928	ZNF367
ENSG00000125148.7	7.89473	-1.18733	0.0112294	MT2A
ENSG00000143375.15	3.02361	-1.56606	0.0112294	CGN
ENSG00000146094.14	1.84078	-1.26223	0.0112294	DOK3
ENSG00000175806.15	2.96918	-0.618776	0.0112294	MSRA
ENSG00000260804.3	2.96252	-0.795525	0.0112294	LINC01963
ENSG00000100297.16	6.31465	-0.54154	0.0116834	MCM5
ENSG00000111331.13	4.95986	-0.651827	0.0116834	OAS3
ENSG00000222041.11	4.73245	-0.670887	0.0116834	CYTOR
ENSG00000243701.7	2.61684	-0.665652	0.0116945	DUBR
ENSG00000101361.17	7.62159	-0.521925	0.0121848	NOP56
ENSG00000125657.5	1.48108	-1.17661	0.012538	TNFSF9
ENSG00000181938.13	4.09949	-0.773844	0.012538	GINS3
ENSG00000188191.15	4.8358	-0.752765	0.012538	PRKAR1B
ENSG00000111424.11	4.07935	-0.990084	0.0131061	VDR
ENSG00000115129.14	3.77085	-0.655895	0.0137349	TP53I3
ENSG00000178295.15	5.19819	-0.67241	0.0137349	GEN1
ENSG00000285608.1	3.9382	-0.657235	0.0137349	AL161665.1
ENSG00000117748.10	5.91743	-0.5295	0.0142225	RPA2
ENSG00000165417.12	6.15237	-0.522642	0.0142225	GTF2A1
ENSG00000047597.7	1.69263	-0.870705	0.0143476	XK
ENSG00000187735.14	7.54251	-0.589549	0.0143476	TCEA1
ENSG00000115306.16	7.99248	-0.730424	0.0143491	SPTBN1
ENSG00000135842.17	3.66293	-2.33662	0.0146944	NIBAN1
ENSG00000144136.11	6.76886	-0.647288	0.0146944	SLC20A1
ENSG00000183741.12	6.8251	-0.500313	0.0152868	CBX6
ENSG00000112139.16	1.67939	-1.20028	0.0153226	MDGA1
ENSG00000135749.19	3.74676	-0.657999	0.0154344	PCNX2
ENSG00000080839.12	5.22383	-0.662177	0.0158013	RBL1
ENSG00000175793.12	5.90847	-0.638202	0.0158013	SFN
ENSG00000092853.14	5.45502	-1.05704	0.0158052	CLSPN
ENSG00000124787.14	3.96627	-0.629485	0.015863	RPP40
ENSG00000111602.12	6.5755	-0.554585	0.0159349	TIMELESS
ENSG00000091651.9	4.84007	-0.571384	0.0159589	ORC6
ENSG00000197355.11	4.56755	-0.654285	0.0159589	UAP1L1
ENSG00000189057.11	5.431	-1.13128	0.0162603	FAM111B
ENSG00000139133.7	2.87199	-0.761169	0.0166871	ALG10
ENSG00000196204.11	4.103	-0.555909	0.0166871	RNF216P1
ENSG00000146267.12	2.18553	-0.587491	0.0167064	FAXC
ENSG00000186481.16	1.67383	-0.988466	0.0167064	ANKRD20A5P
ENSG00000085840.13	4.43313	-0.900423	0.0173776	ORC1
ENSG00000057252.13	5.90255	-0.569761	0.0175513	SOAT1
ENSG00000159231.6	1.53828	-0.989302	0.0176048	CBR3
ENSG00000131153.9	5.04872	-0.778448	0.0182268	GINS2
ENSG00000164045.12	4.40323	-1.00227	0.0182268	CDC25A
ENSG00000229320.3	2.08796	-0.754369	0.0182268	KRT8P12
ENSG00000213551.6	6.20544	-0.550965	0.0183744	DNAJC9
ENSG00000138678.11	4.49338	-0.88266	0.0183949	GPAT3
ENSG00000212123.4	0.962051	-0.84795	0.0186254	PRR22
ENSG00000132436.11	5.40801	-0.68552	0.0186605	FIGNL1
ENSG00000276043.5	6.02621	-0.838261	0.0187159	UHRF1
ENSG00000166562.9	4.47837	-0.623488	0.0194016	SEC11C
ENSG00000198142.5	5.30555	-0.765298	0.0200897	SOWAHC
ENSG00000270800.3	3.52878	-0.850408	0.0200897	RPS10-NUDT3
ENSG00000268362.6	2.24489	-0.685332	0.0203485	AC092279.1
ENSG00000163249.12	5.52191	-0.68941	0.0206299	CCNYL1
ENSG00000155666.11	1.97877	-0.725202	0.0207236	KDM8
ENSG00000110400.11	5.0364	-0.890632	0.0207305	NECTIN1
ENSG00000182185.18	2.28537	-0.624942	0.0208702	RAD51B
ENSG00000137393.9	3.65434	-0.729194	0.0210666	RNF144B
ENSG00000109929.10	6.25722	-0.588106	0.0217227	SC5D
ENSG00000251003.9	1.76628	-0.978224	0.0222384	ZFPM2-AS1
ENSG00000145088.9	0.532257	-0.78722	0.0224485	EAF2
ENSG00000176485.11	3.99292	-0.694652	0.0226485	PLAAT3
ENSG00000002834.18	8.10613	-0.548312	0.0236164	LASP1
ENSG00000170779.11	5.65353	-0.590707	0.0236217	CDCA4
ENSG00000013619.14	4.22473	-0.803693	0.0237348	MAMLD1
ENSG00000055732.13	2.76331	-1.3808	0.0237348	MCOLN3
ENSG00000226688.7	4.01472	-0.664733	0.0237348	ENTPD1-AS1
ENSG00000132781.18	3.78894	-0.520158	0.0238598	MUTYH
ENSG00000197935.6	1.09417	-0.859508	0.0240296	ZNF311
ENSG00000167034.10	2.81421	-0.775098	0.0240595	NKX3-1
ENSG00000254505.10	4.51531	-0.518249	0.024705	CHMP4A
ENSG00000138413.13	6.36375	-0.745582	0.024802	IDH1
ENSG00000065328.16	5.30624	-0.848563	0.0249091	MCM10
ENSG00000139410.15	2.35591	-0.752043	0.0252155	SDSL
ENSG00000140323.6	2.39018	-0.729685	0.0252155	DISP2
ENSG00000228544.1	1.08561	-1.01778	0.0252155	CCDC183-AS1
ENSG00000221890.4	4.79986	-0.614822	0.025265	NPTXR
ENSG00000001084.13	6.14936	-0.978843	0.0256191	GCLC
ENSG00000031003.10	5.72543	-0.643612	0.025818	FAM13B
ENSG00000119699.7	2.05789	-0.979973	0.025818	TGFB3
ENSG00000176890.16	7.10212	-0.718956	0.025818	TYMS
ENSG00000280079.1	0.57263	-1.185	0.0265381	AC011447.7
ENSG00000013503.10	4.44925	-0.511581	0.0270884	POLR3B
ENSG00000166974.13	3.89288	-0.924272	0.0272511	MAPRE2
ENSG00000158406.4	2.59712	-1.31426	0.0275547	HIST1H4H
ENSG00000012963.15	6.26993	-0.524311	0.0275781	UBR7
ENSG00000042286.15	4.57409	-0.527919	0.0281145	AIFM2
ENSG00000166801.15	5.53121	-0.873048	0.0282033	FAM111A
ENSG00000188167.9	0.544707	-0.827653	0.0282033	TMPPE
ENSG00000148019.13	5.43244	-0.502429	0.0283139	CEP78
ENSG00000075131.10	4.03319	-0.679841	0.0286813	TIPIN
ENSG00000137404.14	4.68542	-0.711101	0.0286813	NRM
ENSG00000114166.8	4.71489	-0.511943	0.0289234	KAT2B
ENSG00000060140.9	0.634587	-1.08443	0.0290409	STYK1
ENSG00000118096.8	3.76227	-0.592855	0.0295917	IFT46
ENSG00000137310.12	5.56889	-0.783501	0.0295917	TCF19
ENSG00000286905.1	1.09755	-0.839733	0.0295917	AC108488.2
ENSG00000279495.1	0.874171	-0.914257	0.0298852	AL928654.4
ENSG00000119906.13	6.21554	-0.534132	0.0299077	SLF2
ENSG00000198924.8	4.57923	-0.726695	0.0299077	DCLRE1A
ENSG00000131979.19	3.5536	-1.00605	0.0300462	GCH1
ENSG00000242779.7	2.81852	-1.02084	0.0300462	ZNF702P
ENSG00000157240.4	3.38627	-0.585226	0.0304175	FZD1
ENSG00000129028.9	2.92436	-0.615591	0.030556	THAP10
ENSG00000183444.10	2.24016	-0.77817	0.030556	OR7E38P
ENSG00000090013.11	4.91828	-0.606199	0.0305831	BLVRB
ENSG00000169288.18	4.4023	-0.612759	0.0305831	MRPL1
ENSG00000165490.13	5.14434	-0.76453	0.0308984	DDIAS
ENSG00000251503.8	1.08374	-1.11082	0.0309607	CENPS-CORT
ENSG00000031691.7	3.98249	-0.610949	0.0311677	CENPQ
ENSG00000143772.9	3.02248	-0.807811	0.0315031	ITPKB
ENSG00000188760.10	1.796	-0.607161	0.0315031	TMEM198
ENSG00000128973.13	5.84202	-0.564893	0.0315374	CLN6
ENSG00000127528.5	2.63834	-0.769648	0.032233	KLF2
ENSG00000117877.10	5.23578	-0.54597	0.0325076	CD3EAP
ENSG00000157193.18	6.29489	-0.610639	0.0325076	LRP8
ENSG00000171848.15	8.06735	-0.992473	0.0325076	RRM2
ENSG00000174032.17	4.35518	-0.788272	0.0325076	SLC25A30
ENSG00000196081.9	2.00412	-0.957136	0.0325076	ZNF724
ENSG00000271303.1	6.50331	-1.03948	0.0325076	SRXN1
ENSG00000168528.12	4.9995	-0.873056	0.0325267	SERINC2
ENSG00000154310.17	2.24201	-0.765092	0.032662	TNIK
ENSG00000100439.10	4.89904	-0.90862	0.0327072	ABHD4
ENSG00000204516.10	5.22305	-0.964656	0.0327072	MICB
ENSG00000106069.22	1.34469	-1.11455	0.0328613	CHN2
ENSG00000162607.13	7.03217	-0.519211	0.0330057	USP1
ENSG00000213221.5	3.08691	-0.576682	0.033093	DNLZ
ENSG00000275342.5	5.06666	-0.591087	0.033093	PRAG1
ENSG00000165060.14	3.8829	-0.534749	0.0331623	FXN
ENSG00000274605.2	1.84002	-0.641919	0.0331623	PCCA-DT
ENSG00000112812.16	1.52638	-1.0507	0.0334925	PRSS16
ENSG00000250312.8	2.83844	-0.866555	0.0335284	ZNF718
ENSG00000196247.11	4.4785	-0.590382	0.0341366	ZNF107
ENSG00000279348.1	1.29558	-0.680067	0.0342072	AC012513.3
ENSG00000020577.13	5.34069	-0.577764	0.0344267	SAMD4A
ENSG00000047634.15	4.60173	-0.600437	0.0344267	SCML1
ENSG00000148057.16	1.33448	-0.628938	0.0344267	IDNK
ENSG00000159399.9	5.48261	-0.793169	0.0344267	HK2
ENSG00000187193.9	4.48961	-1.07903	0.0344267	MT1X
ENSG00000150630.4	3.37359	-0.896328	0.0344531	VEGFC
ENSG00000165304.8	6.28542	-0.666839	0.0352725	MELK
ENSG00000204947.9	1.98039	-0.526374	0.0359146	ZNF425
ENSG00000137267.6	4.29448	-0.655878	0.0359511	TUBB2A
ENSG00000155850.7	6.44332	-0.705512	0.0361997	SLC26A2
ENSG00000012048.22	5.55558	-0.650285	0.0366867	BRCA1
ENSG00000261061.1	3.68766	-0.573	0.0366867	AC092718.4
ENSG00000184992.12	6.4098	-0.57917	0.036732	BRI3BP
ENSG00000214447.4	0.53124	-0.608474	0.0369819	FAM187A
ENSG00000049541.11	5.51755	-0.537668	0.0371591	RFC2
ENSG00000139618.15	5.02043	-0.733175	0.0374615	BRCA2
ENSG00000138092.11	5.53647	-0.677885	0.0375534	CENPO
ENSG00000147536.12	4.29372	-0.857415	0.0375534	GINS4
ENSG00000165105.10	4.29858	-0.723467	0.0375534	RASEF
ENSG00000215190.9	2.92568	-0.616038	0.0376309	LINC00680
ENSG00000051180.17	4.16531	-0.748893	0.0378408	RAD51
ENSG00000171320.15	4.00972	-0.717406	0.0390081	ESCO2
ENSG00000168496.4	6.53751	-0.554216	0.0392347	FEN1
ENSG00000105290.12	4.16463	-0.623347	0.0397145	APLP1
ENSG00000112297.15	5.93467	-0.736404	0.0397145	CRYBG1
ENSG00000197852.12	1.98649	-0.683105	0.0398912	INKA2
ENSG00000100478.15	2.58689	-0.566925	0.0398991	AP4S1
ENSG00000120437.9	5.91718	-0.729106	0.040046	ACAT2
ENSG00000179841.8	1.56253	-1.46707	0.0407523	AKAP5
ENSG00000257122.5	2.14252	-0.602271	0.0408363	RRN3P3
ENSG00000197385.6	2.66632	-0.710561	0.0409169	ZNF860
ENSG00000283294.1	0.358968	-1.00777	0.0409169	AP005212.4
ENSG00000167900.12	6.04243	-0.63425	0.0411532	TK1
ENSG00000000460.17	4.26509	-0.558127	0.0415228	C1orf112
ENSG00000242615.1	0.253025	-0.888286	0.0416775	AC022415.1
ENSG00000146263.11	5.10507	-0.572494	0.0417589	MMS22L
ENSG00000086730.17	0.531312	-0.885517	0.0418912	LAT2
ENSG00000146670.10	6.56903	-0.665248	0.0424517	CDCA5
ENSG00000079819.19	6.81952	-1.13306	0.0426562	EPB41L2
ENSG00000157693.15	4.29177	-0.598182	0.0427213	TMEM268
ENSG00000180769.10	2.08655	-0.556457	0.0427213	WDFY3-AS2
ENSG00000174007.8	2.21644	-0.524868	0.0428171	CEP19
ENSG00000119686.10	2.83622	-0.935021	0.0431329	FLVCR2
ENSG00000100629.17	3.39146	-0.616372	0.0435252	CEP128
ENSG00000112312.10	5.6214	-0.573505	0.0437217	GMNN
ENSG00000106462.10	6.03195	-0.500163	0.0441755	EZH2
ENSG00000265590.9	1.58823	-0.787697	0.044199	C21orf59-TCP10L
ENSG00000178966.16	5.0513	-0.566075	0.0442784	RMI1
ENSG00000137720.8	3.3432	-0.588246	0.0447491	C11orf1
ENSG00000175305.17	4.83338	-0.994031	0.0447491	CCNE2
ENSG00000204386.11	5.1667	-0.507108	0.0447491	NEU1
ENSG00000102393.10	5.4597	-0.667233	0.0455858	GLA
ENSG00000188486.3	6.78736	-0.689599	0.0464798	H2AFX
ENSG00000127564.17	5.39723	-0.583473	0.0467038	PKMYT1
ENSG00000272711.1	1.20443	-0.811753	0.0467038	AC019069.1
ENSG00000163362.11	1.12542	-1.27843	0.0467789	INAVA
ENSG00000112118.20	7.55719	-0.512914	0.0471186	MCM3
ENSG00000185875.13	3.91068	-0.5148	0.0471714	THNSL1
ENSG00000285816.1	3.91988	-0.607227	0.04736	AP000944.5
ENSG00000198554.12	5.64959	-0.64244	0.0477784	WDHD1
ENSG00000176406.23	1.58206	-1.34416	0.0481255	RIMS2
ENSG00000120539.14	5.40549	-0.600824	0.0482261	MASTL
ENSG00000104738.18	7.62187	-0.532755	0.0482273	MCM4
ENSG00000248592.7	1.33693	-0.862162	0.0483343	STIMATE-MUSTN1
ENSG00000260136.6	0.507482	-0.562133	0.0483346	AC008915.2
ENSG00000117280.13	4.66146	-0.567308	0.0487625	RAB29
ENSG00000131470.14	3.63052	-0.649182	0.0489369	PSMC3IP
ENSG00000271936.1	0.349712	-1.12502	0.0489906	AC012073.1
ENSG00000136982.6	4.66214	-0.52682	0.0491646	DSCC1
ENSG00000196793.13	3.3737	-0.53554	0.0492409	ZNF239
ENSG00000189050.16	4.15974	-0.598573	0.0495698	RNFT1
