# Supplementary material for: Cancer Cell Acid Adaptation Gene Expression Response Is Correlated to Tumor-Specific Tissue Expression Profiles and Patient Survival
Source: Cancers (Basel). 2020 Aug 5;12(8):2183. doi: 10.3390/cancers12082183 (PMC7463722; doi:10.3390/cancers12082183)
Supplement: Supplementary file 1 [file cancers-12-02183-s001.zip › cancers-855025-SUPPLE-XML/cancers-855025-supple-proof/Suppl_Table_3_up_GO.xlsx]

## Sheet: Sheet 1
upgenes_GO
source	term_name	term_id	fdr	negative_log10_of_fdr	term_size	query_size	intersection_size	effective_domain_size	intersections
GO:MF	extracellular matrix structural constituent	GO:0005201	0.002309858878122163	2.636414552716083	52	478	11	12750	EFEMP2,HSPG2,LTBP4,MMRN2,MFAP2,COL9A3,COL27A1,LTBP2,ZP3,CRELD1,COL6A2
GO:MF	molecular transducer activity	GO:0060089	0.002309858878122163	2.636414552716083	325	478	30	12750	NLGN2,MRC2,LRP5,BCAM,PAQR7,LANCL1,LTBP4,SMAD9,PLXND1,RARG,LGR4,ADGRA2,GPR156,RAMP1,THRA,PPARA,SCARB1,PLA2R1,GRIN2D,PTK7,P2RX5,LEPR,LMBR1L,LRP1,SMAD6,GPR153,IL13RA1,OPN3,GIPR,EPHA4
GO:MF	signaling receptor activity	GO:0038023	0.006794992580953734	2.1678110131114154	316	478	28	12750	NLGN2,MRC2,LRP5,BCAM,PAQR7,LANCL1,LTBP4,PLXND1,RARG,LGR4,ADGRA2,GPR156,RAMP1,THRA,PPARA,SCARB1,PLA2R1,GRIN2D,PTK7,P2RX5,LEPR,LMBR1L,LRP1,GPR153,IL13RA1,OPN3,GIPR,EPHA4
GO:MF	glutathione transferase activity	GO:0004364	0.016759012824155733	1.7757515667110186	13	478	5	12750	LANCL1,GSTM2,GSTM4,GSTM3,GSTA4
GO:MF	glutathione binding	GO:0043295	0.032504274200455686	1.4880595270327845	9	478	4	12750	LANCL1,GSTM2,GSTM4,GSTM3
GO:MF	oligopeptide binding	GO:1900750	0.032504274200455686	1.4880595270327845	9	478	4	12750	LANCL1,GSTM2,GSTM4,GSTM3
GO:MF	amide binding	GO:0033218	0.03751554676564087	1.425788719597121	190	478	18	12750	PCCA,PEX5,HSPG2,LANCL1,ACADVL,KDELR3,GSTM2,ACBD4,RAMP1,GSTM4,SCARB1,HLA-F,LEPR,LRP1,GSTM3,GIPR,APBB3,EPHA4
GO:MF	sulfur compound binding	GO:1901681	0.039011951109841354	1.4088023287179994	115	478	13	12750	PCCA,LANCL1,HACL1,ACADVL,PGF,GSTM2,ACBD4,GSTM4,LTBP2,MDK,LRP1,GSTM3,PCOLCE2
GO:MF	peptide binding	GO:0042277	0.039011951109841354	1.4088023287179994	146	478	15	12750	PEX5,HSPG2,LANCL1,KDELR3,GSTM2,RAMP1,GSTM4,SCARB1,HLA-F,LEPR,LRP1,GSTM3,GIPR,APBB3,EPHA4
GO:BP	monocarboxylic acid catabolic process	GO:0072329	0.03096211411908463	1.509169392985728	97	478	14	12750	PCCA,ETFDH,ACADS,PEX5,CRYL1,HACL1,LDHD,TYSND1,MCEE,ACADVL,PCCB,PPARA,DECR2,LPIN3
GO:BP	carboxylic acid catabolic process	GO:0046395	0.03096211411908463	1.509169392985728	188	478	20	12750	PCCA,BCKDHA,ETFDH,ACADS,PEX5,CRYL1,HACL1,GLUL,LDHD,TYSND1,MCEE,ACADVL,PCCB,HYKK,PPARA,DECR2,LPIN3,PHYKPL,GLS2,HNMT
GO:BP	small molecule catabolic process	GO:0044282	0.03096211411908463	1.509169392985728	297	478	27	12750	PCCA,BCKDHA,ETFDH,LRP5,ACADS,PEX5,CRYL1,ADA,HACL1,ALDH3B1,GLUL,GALK1,LDHD,TYSND1,MCEE,ACADVL,PCCB,HYKK,PPARA,SCARB1,DECR2,HAGHL,MTMR7,LPIN3,PHYKPL,GLS2,HNMT
GO:BP	organic acid catabolic process	GO:0016054	0.03096211411908463	1.509169392985728	188	478	20	12750	PCCA,BCKDHA,ETFDH,ACADS,PEX5,CRYL1,HACL1,GLUL,LDHD,TYSND1,MCEE,ACADVL,PCCB,HYKK,PPARA,DECR2,LPIN3,PHYKPL,GLS2,HNMT
GO:BP	lipid catabolic process	GO:0016042	0.0345444131739047	1.4616221805310994	196	478	20	12750	DDHD2,PCCA,ETFDH,ACADS,PEX5,HACL1,TYSND1,MCEE,ACADVL,PLCB3,PCCB,THRA,PPARA,SCARB1,DECR2,PLD2,APOC1,LPIN3,PLCD1,LRP1
GO:BP	nitrobenzene metabolic process	GO:0018916	0.0345444131739047	1.4616221805310994	3	478	3	12750	GSTM2,GSTM4,GSTM3
GO:BP	regulation of protein catabolic process at presynapse, modulating synaptic transmission	GO:0099575	0.0345444131739047	1.4616221805310994	3	478	3	12750	PLEKHG5,FBXL20,RAB26
GO:BP	fatty acid catabolic process	GO:0009062	0.0345444131739047	1.4616221805310994	83	478	12	12750	PCCA,ETFDH,ACADS,PEX5,HACL1,TYSND1,MCEE,ACADVL,PCCB,PPARA,DECR2,LPIN3
GO:CC	collagen-containing extracellular matrix	GO:0062023	0.00015499465561444662	3.809683276521131	153	478	21	12750	EFEMP2,CTSB,HSPG2,BCAM,LTBP3,LTBP4,MMRN2,MFAP2,PODNL1,ADAMTSL4,LOXL1,COL9A3,SERPINA1,SNORC,COL27A1,LTBP2,MDK,ZP3,CRELD1,COL6A2,ANXA8
GO:CC	extracellular matrix	GO:0031012	0.00015651847808449113	3.8054343836356614	187	478	23	12750	EFEMP2,CTSB,HSPG2,BCAM,LTBP3,LTBP4,MMP11,MMRN2,MFAP2,PODNL1,ADAMTSL4,ELFN2,LOXL1,COL9A3,SERPINA1,SNORC,COL27A1,LTBP2,MDK,ZP3,CRELD1,COL6A2,ANXA8
GO:CC	cell periphery	GO:0071944	0.002332369957895862	2.6322025611474427	2492	478	131	12750	SLC39A10,ASIC1,ST6GALNAC6,SUSD3,NLGN2,HIP1,AMER1,KLF9,TMEM8B,IFITM1,ARHGEF25,LRP5,IFITM3,PTP4A3,BAIAP3,GAA,CTSB,ADA,REEP2,GPSM1,HSPG2,BCAM,PAQR7,VAMP2,LANCL1,ARL4D,EHD2,PARP14,ALDH3B1,PHKA2,PLEKHG5,CDC42EP4,DRAM2,GRB7,GLUL,PLXND1,SCNN1A,ADCY7,VAMP4,SEMA6C,DMPK,SUCLG2,PRRT2,RAB40B,SLC16A5,SCN1B,SEMA4G,LGR4,HGSNAT,TMEM117,GNG7,ADGRA2,RHBDF2,HOMER3,RASA4,CPM,ARRDC4,MAGED1,IFITM2,GPR156,RAMP1,MTSS2,R…
GO:CC	plasma membrane	GO:0005886	0.002332369957895862	2.6322025611474427	2404	478	127	12750	SLC39A10,ASIC1,ST6GALNAC6,SUSD3,NLGN2,HIP1,AMER1,KLF9,TMEM8B,IFITM1,ARHGEF25,LRP5,IFITM3,PTP4A3,BAIAP3,GAA,CTSB,ADA,REEP2,GPSM1,HSPG2,BCAM,PAQR7,VAMP2,LANCL1,ARL4D,EHD2,PARP14,ALDH3B1,PHKA2,PLEKHG5,CDC42EP4,DRAM2,GRB7,GLUL,PLXND1,SCNN1A,ADCY7,VAMP4,SEMA6C,DMPK,SUCLG2,PRRT2,RAB40B,SLC16A5,SCN1B,SEMA4G,LGR4,HGSNAT,TMEM117,GNG7,ADGRA2,RHBDF2,HOMER3,RASA4,CPM,ARRDC4,MAGED1,IFITM2,GPR156,RAMP1,MTSS2,R…
GO:CC	intrinsic component of plasma membrane	GO:0031226	0.011896488644669929	1.9245812056053562	570	478	40	12750	SLC39A10,ASIC1,NLGN2,REEP2,BCAM,VAMP2,LANCL1,PLXND1,SCNN1A,ADCY7,SEMA6C,PRRT2,SLC16A5,SCN1B,SEMA4G,LGR4,GPR156,RAMP1,RASA3,CYBA,SCARB1,ICAM5,GRIN2D,CLSTN3,TNFSF10,ABHD17B,RAB26,PTK7,P2RX5,PALM,ATP1B1,LMBR1L,LRP1,SEMA4B,NOXA1,IL13RA1,OPN3,CACNG4,EPHA4,TCIRG1
GO:CC	intrinsic component of membrane	GO:0031224	0.04661294601370921	1.3314934480851057	2616	478	128	12750	SLC39A10,ASIC1,ST6GALNAC6,SUSD3,NLGN2,MRC2,TMEM8B,IFITM1,ETFDH,B4GALNT4,RNF122,LRRC3,LRP5,IFITM3,GAA,REEP2,BCAM,PAQR7,VAMP2,LANCL1,KIZ,DRAM2,LARGE2,PLXND1,SCNN1A,ADCY7,VAMP4,CLYBL,SEMA6C,DMPK,PRRT2,MAN1A1,SLC16A5,B3GALT4,SCN1B,SEMA4G,RARG,KDELR3,SLC12A8,LGR4,HGSNAT,C1QTNF6,TMEM117,ADGRA2,RHBDF2,GPR155,COQ8A,CPM,TRIQK,UGCG,ACBD4,IFITM2,GPR156,RAMP1,RASA3,OSBPL5,ELFN2,EML2,GDPD5,SLC25A35,ABCA2,CYBA…
GO:CC	integral component of plasma membrane	GO:0005887	0.04661294601370921	1.3314934480851057	538	478	36	12750	SLC39A10,ASIC1,NLGN2,REEP2,BCAM,VAMP2,LANCL1,PLXND1,SCNN1A,ADCY7,SEMA6C,PRRT2,SLC16A5,SCN1B,SEMA4G,LGR4,GPR156,RAMP1,CYBA,SCARB1,ICAM5,GRIN2D,CLSTN3,TNFSF10,PTK7,P2RX5,ATP1B1,LMBR1L,LRP1,SEMA4B,NOXA1,IL13RA1,OPN3,CACNG4,EPHA4,TCIRG1
GO:CC	postsynaptic specialization membrane	GO:0099634	0.047396407206377646	1.3242545779373545	40	478	7	12750	NLGN2,PRRT2,GRIN2D,CLSTN3,ABHD17B,CACNG4,EPHA4
KEGG	Drug metabolism - cytochrome P450	KEGG:00982	0.0058276009785497304	2.2345101924453967	17	478	6	12750	ALDH3B1,GSTM2,ALDH1A3,GSTM4,GSTM3,GSTA4
KEGG	Metabolism of xenobiotics by cytochrome P450	KEGG:00980	0.009980290952505595	2.000856797667959	21	478	6	12750	ALDH3B1,GSTM2,ALDH1A3,GSTM4,GSTM3,GSTA4
KEGG	Chemical carcinogenesis	KEGG:05204	0.009980290952505595	2.000856797667959	22	478	6	12750	ALDH3B1,GSTM2,ALDH1A3,GSTM4,GSTM3,GSTA4
KEGG	Propanoate metabolism	KEGG:00640	0.030504138234479096	1.5156412396536274	29	478	6	12750	PCCA,BCKDHA,ACADS,SUCLG2,MCEE,PCCB
KEGG	Glutamatergic synapse	KEGG:04724	0.030504138234479096	1.5156412396536274	51	478	8	12750	GLUL,ADCY7,PLCB3,GNG7,HOMER3,GRIN2D,PLD2,GLS2
