# Supplementary material for: Cancer Cell Acid Adaptation Gene Expression Response Is Correlated to Tumor-Specific Tissue Expression Profiles and Patient Survival
Source: Cancers (Basel). 2020 Aug 5;12(8):2183. doi: 10.3390/cancers12082183 (PMC7463722; doi:10.3390/cancers12082183)
Supplement: Supplementary file 1 [file cancers-12-02183-s001.zip › cancers-855025-SUPPLE-XML/cancers-855025-supple-proof/Suppl_Table_4_down_GO.xlsx]

## Sheet: Sheet 1
downgenes_GO
source	term_name	term_id	fdr	negative_log10_of_fdr	term_size	query_size	intersection_size	effective_domain_size	intersections
GO:MF	DNA replication origin binding	GO:0003688	0.0030899901607855987	2.5100429034629723	23	255	6	12750	CDC6,MCM5,ORC1,MCM10,MCM3,MCM4
GO:MF	catalytic activity, acting on DNA	GO:0140097	0.012655587072445991	1.8977177038119275	195	255	14	12750	MCM5,GEN1,GINS2,MUTYH,DCLRE1A,THAP10,RFC2,GINS4,RAD51,FEN1,MCM3,AP000944.5,MCM4,DSCC1
GO:MF	1-acyl-2-lysophosphatidylserine acylhydrolase activity	GO:0052740	0.029884696838967748	1.524551145446202	2	255	2	12750	ABHD3,PLAAT3
GO:MF	phosphatidylserine 1-acylhydrolase activity	GO:0052739	0.029884696838967748	1.524551145446202	2	255	2	12750	ABHD3,PLAAT3
GO:MF	DNA helicase activity	GO:0003678	0.029884696838967748	1.524551145446202	77	255	8	12750	MCM5,GINS2,RFC2,GINS4,RAD51,MCM3,MCM4,DSCC1
GO:MF	single-stranded DNA binding	GO:0003697	0.029884696838967748	1.524551145446202	103	255	9	12750	MLH1,MCM5,RPA2,RAD51B,MCM10,BRCA2,RAD51,MCM3,MCM4
GO:MF	single-stranded DNA helicase activity	GO:0017116	0.029884696838967748	1.524551145446202	18	255	4	12750	MCM5,RFC2,RAD51,DSCC1
GO:MF	DNA-dependent ATPase activity	GO:0008094	0.029884696838967748	1.524551145446202	109	255	9	12750	MCM5,GINS2,RAD51B,RFC2,GINS4,RAD51,MCM3,MCM4,DSCC1
GO:MF	glutamate-cysteine ligase activity	GO:0004357	0.029884696838967748	1.524551145446202	2	255	2	12750	GCLM,GCLC
GO:BP	DNA replication	GO:0006260	1.0789426628767918e-11	10.967001633961997	253	255	30	12750	CDC6,MCM5,GINS3,GEN1,RPA2,CLSPN,TIMELESS,ORC6,ORC1,GINS2,MCM10,FAM111A,TIPIN,RRM2,BRCA1,RFC2,BRCA2,GINS4,RAD51,ESCO2,FEN1,MMS22L,GMNN,RMI1,CCNE2,MCM3,AP000944.5,WDHD1,MCM4,DSCC1
GO:BP	DNA-dependent DNA replication	GO:0006261	1.2439190606213214e-11	10.905207877417809	142	255	23	12750	CDC6,MCM5,GINS3,GEN1,RPA2,TIMELESS,ORC6,ORC1,GINS2,MCM10,TIPIN,RFC2,BRCA2,GINS4,RAD51,FEN1,MMS22L,GMNN,CCNE2,MCM3,WDHD1,MCM4,DSCC1
GO:BP	DNA metabolic process	GO:0006259	2.771354990756603e-9	8.55730784063703	785	255	48	12750	TFRC,ASF1A,MLH1,HELLS,CDC6,MCM5,GINS3,GEN1,RPA2,TCEA1,CLSPN,TIMELESS,ORC6,ORC1,GINS2,FIGNL1,UHRF1,RAD51B,MUTYH,MCM10,TYMS,HIST1H4H,TIPIN,SLF2,DCLRE1A,THAP10,CENPS-CORT,USP1,BRCA1,RFC2,BRCA2,GINS4,RAD51,ESCO2,FEN1,TK1,MMS22L,CDCA5,EZH2,RMI1,CCNE2,H2AFX,MCM3,AP000944.5,WDHD1,MCM4,PSMC3IP,DSCC1
GO:BP	double-strand break repair	GO:0006302	3.2924781007716577e-7	6.482477104975338	237	255	23	12750	MLH1,MCM5,GEN1,RPA2,TIMELESS,GINS2,FIGNL1,RAD51B,HIST1H4H,SLF2,DCLRE1A,BRCA1,BRCA2,GINS4,RAD51,ESCO2,FEN1,MMS22L,CDCA5,RMI1,H2AFX,MCM3,MCM4
GO:BP	double-strand break repair via homologous recombination	GO:0000724	3.851627321319235e-7	6.414355741309871	127	255	17	12750	MCM5,GEN1,RPA2,TIMELESS,GINS2,FIGNL1,RAD51B,BRCA1,BRCA2,GINS4,RAD51,FEN1,MMS22L,RMI1,H2AFX,MCM3,MCM4
GO:BP	recombinational repair	GO:0000725	3.851627321319235e-7	6.414355741309871	128	255	17	12750	MCM5,GEN1,RPA2,TIMELESS,GINS2,FIGNL1,RAD51B,BRCA1,BRCA2,GINS4,RAD51,FEN1,MMS22L,RMI1,H2AFX,MCM3,MCM4
GO:BP	DNA recombination	GO:0006310	0.0000039679749827166475	5.401431074648495	232	255	21	12750	TFRC,MLH1,MCM5,GEN1,RPA2,TIMELESS,GINS2,FIGNL1,RAD51B,THAP10,BRCA1,BRCA2,GINS4,RAD51,FEN1,MMS22L,RMI1,H2AFX,MCM3,MCM4,PSMC3IP
GO:BP	DNA repair	GO:0006281	0.000005712789016326062	5.243151814927261	518	255	32	12750	ASF1A,MLH1,MCM5,GEN1,RPA2,TCEA1,CLSPN,TIMELESS,GINS2,FIGNL1,UHRF1,RAD51B,MUTYH,HIST1H4H,SLF2,DCLRE1A,CENPS-CORT,USP1,BRCA1,RFC2,BRCA2,GINS4,RAD51,ESCO2,FEN1,MMS22L,CDCA5,RMI1,H2AFX,MCM3,WDHD1,MCM4
GO:BP	cell cycle process	GO:0022402	0.0000061691377119053	5.209775535015702	1118	255	51	12750	ATF5,MLH1,RRAGC,CEP135,SLC25A33,TRIM36,CDC6,MCM5,GEN1,RPA2,SPTBN1,RBL1,SFN,CLSPN,TIMELESS,ORC6,ORC1,CDC25A,FIGNL1,KDM8,RAD51B,NKX3-1,CHMP4A,MCM10,TYMS,MAPRE2,CEP78,TIPIN,KAT2B,SLF2,DDIAS,CENPQ,RRM2,MELK,BRCA1,RFC2,BRCA2,RAD51,ESCO2,FEN1,CDCA5,GMNN,EZH2,RMI1,CCNE2,PKMYT1,MCM3,MASTL,MCM4,PSMC3IP,DSCC1
GO:BP	cell cycle	GO:0007049	0.000017537681107423017	4.756027831085561	1516	255	61	12750	ATF5,MLH1,RRAGC,HELLS,CEP135,SLC25A33,TRIM36,CDC6,MCM5,GEN1,RPA2,SPTBN1,RBL1,SFN,CLSPN,TIMELESS,ORC6,ORC1,CDC25A,FIGNL1,UHRF1,CCNYL1,KDM8,RAD51B,PLAAT3,NKX3-1,CHMP4A,MCM10,TYMS,MAPRE2,CEP78,TIPIN,KAT2B,SLF2,DCLRE1A,DDIAS,CENPQ,RRM2,TNIK,MELK,TUBB2A,BRCA1,RFC2,BRCA2,RAD51,ESCO2,FEN1,CDCA5,EPB41L2,GMNN,EZH2,RMI1,CCNE2,H2AFX,PKMYT1,MCM3,WDHD1,MASTL,MCM4,PSMC3IP,DSCC1
GO:BP	nuclear DNA replication	GO:0033260	0.000043808861883552454	4.358438029271341	56	255	10	12750	MCM5,RPA2,TIPIN,RFC2,BRCA2,RAD51,FEN1,GMNN,MCM3,MCM4
GO:BP	cell cycle phase transition	GO:0044770	0.0000831876433017865	4.079941179050563	532	255	30	12750	ATF5,CEP135,CDC6,MCM5,GEN1,RPA2,RBL1,SFN,CLSPN,TIMELESS,ORC6,ORC1,CDC25A,KDM8,RAD51B,MCM10,TYMS,CEP78,TIPIN,RRM2,MELK,BRCA1,CDCA5,GMNN,EZH2,CCNE2,PKMYT1,MCM3,MASTL,MCM4
GO:BP	cell cycle DNA replication	GO:0044786	0.00008598726143346151	4.06556588246486	61	255	10	12750	MCM5,RPA2,TIPIN,RFC2,BRCA2,RAD51,FEN1,GMNN,MCM3,MCM4
GO:BP	cellular response to DNA damage stimulus	GO:0006974	0.00010832092064093634	3.965287657488516	793	255	38	12750	ASF1A,MLH1,MCM5,GEN1,RPA2,TCEA1,SFN,CLSPN,TIMELESS,GINS2,FIGNL1,UHRF1,RAD51B,MUTYH,NKX3-1,MCM10,HIST1H4H,TIPIN,SLF2,DCLRE1A,DDIAS,CENPS-CORT,USP1,BRCA1,RFC2,BRCA2,GINS4,RAD51,ESCO2,FEN1,MMS22L,CDCA5,RMI1,H2AFX,MCM3,WDHD1,MASTL,MCM4
GO:BP	DNA replication initiation	GO:0006270	0.0001947204626302961	3.710588407286021	39	255	8	12750	CDC6,MCM5,ORC6,ORC1,MCM10,CCNE2,MCM3,MCM4
GO:BP	double-strand break repair via break-induced replication	GO:0000727	0.0002850091489902835	3.5451411986152768	11	255	5	12750	MCM5,GINS2,GINS4,MCM3,MCM4
GO:BP	mitotic cell cycle	GO:0000278	0.00043182485461151516	3.364692364526145	914	255	40	12750	CEP135,TRIM36,CDC6,MCM5,GEN1,RPA2,SPTBN1,RBL1,SFN,CLSPN,ORC6,ORC1,CDC25A,KDM8,RAD51B,NKX3-1,CHMP4A,MCM10,TYMS,CEP78,TIPIN,SLF2,DDIAS,RRM2,TNIK,MELK,TUBB2A,BRCA1,BRCA2,RAD51,CDCA5,GMNN,EZH2,CCNE2,PKMYT1,MCM3,WDHD1,MASTL,MCM4,DSCC1
GO:BP	mitotic cell cycle phase transition	GO:0044772	0.0006049550458614388	3.218276896520566	504	255	27	12750	CEP135,CDC6,MCM5,GEN1,RPA2,RBL1,SFN,CLSPN,ORC6,ORC1,CDC25A,KDM8,RAD51B,MCM10,TYMS,CEP78,RRM2,MELK,BRCA1,CDCA5,GMNN,EZH2,CCNE2,PKMYT1,MCM3,MASTL,MCM4
GO:BP	mitotic cell cycle process	GO:1903047	0.0006296904968728924	3.200872860909159	762	255	35	12750	CEP135,TRIM36,CDC6,MCM5,GEN1,RPA2,SPTBN1,RBL1,SFN,CLSPN,ORC6,ORC1,CDC25A,KDM8,RAD51B,CHMP4A,MCM10,TYMS,CEP78,TIPIN,SLF2,RRM2,MELK,BRCA1,BRCA2,RAD51,CDCA5,GMNN,EZH2,CCNE2,PKMYT1,MCM3,MASTL,MCM4,DSCC1
GO:BP	G1/S transition of mitotic cell cycle	GO:0000082	0.001040508331577438	2.9827544379476736	213	255	16	12750	CDC6,MCM5,RPA2,RBL1,SFN,ORC6,ORC1,CDC25A,MCM10,TYMS,RRM2,GMNN,EZH2,CCNE2,MCM3,MCM4
GO:BP	DNA replication checkpoint	GO:0000076	0.0018911713149981242	2.7232691280622197	16	255	5	12750	CDC6,CLSPN,TIMELESS,ORC1,TIPIN
GO:BP	cell cycle G1/S phase transition	GO:0044843	0.0020033050913831536	2.6982529052175437	226	255	16	12750	CDC6,MCM5,RPA2,RBL1,SFN,ORC6,ORC1,CDC25A,MCM10,TYMS,RRM2,GMNN,EZH2,CCNE2,MCM3,MCM4
GO:BP	protein-DNA complex assembly	GO:0065004	0.0032689586599344666	2.485590571581107	186	255	14	12750	ASF1A,CENPP,HELLS,MCM5,RPA2,HIST1H4H,CENPS-CORT,CENPQ,CENPO,RAD51,GMNN,H2AFX,MCM3,MCM4
GO:BP	DNA strand elongation involved in DNA replication	GO:0006271	0.0032689586599344666	2.485590571581107	18	255	5	12750	GINS3,GINS2,GINS4,MCM3,MCM4
GO:BP	DNA conformation change	GO:0071103	0.007037891042172712	2.1525574610230556	253	255	16	12750	ASF1A,CENPP,HELLS,MCM5,GINS2,HIST1H4H,CENPQ,RFC2,CENPO,GINS4,RAD51,CDCA5,H2AFX,MCM3,MCM4,DSCC1
GO:BP	cellular response to stress	GO:0033554	0.008325813361138712	2.079573328872743	1676	255	56	12750	GBA,ERP29,ASF1A,MLH1,RRAGC,MSRA,MCM5,GEN1,RPA2,TCEA1,NIBAN1,RBL1,SFN,CLSPN,TIMELESS,GINS2,FIGNL1,UHRF1,RAD51B,MUTYH,NKX3-1,MCM10,HIST1H4H,AIFM2,TIPIN,SLF2,DCLRE1A,GCH1,FZD1,DDIAS,CENPS-CORT,KLF2,SRXN1,TNIK,USP1,FXN,HK2,MELK,BRCA1,RFC2,BRCA2,GINS4,RAD51,ESCO2,FEN1,MMS22L,CDCA5,EZH2,RMI1,H2AFX,INAVA,MCM3,WDHD1,MASTL,MCM4,RNFT1
GO:BP	meiosis I cell cycle process	GO:0061982	0.01315104638066543	1.8810396905757802	73	255	8	12750	MLH1,CDC25A,RAD51B,BRCA2,RAD51,RMI1,CCNE2,PSMC3IP
GO:BP	DNA strand elongation	GO:0022616	0.014888093503297995	1.8271609123222894	25	255	5	12750	GINS3,GINS2,GINS4,MCM3,MCM4
GO:BP	protein-DNA complex subunit organization	GO:0071824	0.015266182704814689	1.816269544311423	218	255	14	12750	ASF1A,CENPP,HELLS,MCM5,RPA2,HIST1H4H,CENPS-CORT,CENPQ,CENPO,RAD51,GMNN,H2AFX,MCM3,MCM4
GO:BP	DNA-dependent DNA replication maintenance of fidelity	GO:0045005	0.01544273631167468	1.811275744170545	40	255	6	12750	GEN1,TIMELESS,TIPIN,BRCA2,RAD51,MMS22L
GO:BP	meiotic cell cycle process	GO:1903046	0.018951471452218753	1.7223570643888026	122	255	10	12750	MLH1,CDC25A,FIGNL1,RAD51B,BRCA2,RAD51,RMI1,CCNE2,MASTL,PSMC3IP
GO:BP	mitotic DNA replication	GO:1902969	0.01922787364776423	1.71606874041582	15	255	4	12750	BRCA2,RAD51,MCM3,MCM4
GO:BP	cell division	GO:0051301	0.01922787364776423	1.71606874041582	500	255	23	12750	HELLS,TRIM36,CDC6,MCM5,SPTBN1,RBL1,SFN,TIMELESS,ORC6,CDC25A,CDCA4,NKX3-1,CHMP4A,TGFB3,MAPRE2,TIPIN,DCLRE1A,VEGFC,BRCA2,CDCA5,EPB41L2,CCNE2,MASTL
GO:BP	regulation of DNA-dependent DNA replication	GO:0090329	0.024283877491623834	1.6146819667415182	45	255	6	12750	TIMELESS,TIPIN,RFC2,BRCA2,GMNN,DSCC1
GO:BP	pre-replicative complex assembly involved in nuclear cell cycle DNA replication	GO:0006267	0.024283877491623834	1.6146819667415182	7	255	3	12750	MCM5,MCM3,MCM4
GO:BP	regulation of cell cycle	GO:0051726	0.024283877491623834	1.6146819667415182	1012	255	37	12750	ATF5,RRAGC,CEP135,SLC25A33,TRIM36,CDC6,GEN1,RPA2,RBL1,SFN,CLSPN,TIMELESS,ORC1,CDC25A,FIGNL1,CCNYL1,RAD51B,PLAAT3,NKX3-1,CEP78,TIPIN,KAT2B,SLF2,DDIAS,RRM2,TNIK,BRCA1,BRCA2,RAD51,FEN1,CDCA5,GMNN,EZH2,CCNE2,H2AFX,PKMYT1,MASTL
GO:BP	pre-replicative complex assembly involved in cell cycle DNA replication	GO:1902299	0.024283877491623834	1.6146819667415182	7	255	3	12750	MCM5,MCM3,MCM4
GO:BP	pre-replicative complex assembly	GO:0036388	0.024283877491623834	1.6146819667415182	7	255	3	12750	MCM5,MCM3,MCM4
GO:BP	negative regulation of DNA replication	GO:0008156	0.026422598101645694	1.5780244809784134	30	255	5	12750	CDC6,TIMELESS,TIPIN,BRCA2,GMNN
GO:BP	cellular response to thyroxine stimulus	GO:0097069	0.0274993711744203	1.5606772370279827	2	255	2	12750	GCLM,GCLC
GO:BP	meiosis I	GO:0007127	0.0274993711744203	1.5606772370279827	68	255	7	12750	MLH1,RAD51B,BRCA2,RAD51,RMI1,CCNE2,PSMC3IP
GO:BP	aldonic acid metabolic process	GO:0019520	0.0274993711744203	1.5606772370279827	2	255	2	12750	PGD,IDNK
GO:BP	D-gluconate metabolic process	GO:0019521	0.0274993711744203	1.5606772370279827	2	255	2	12750	PGD,IDNK
GO:BP	meiotic nuclear division	GO:0140013	0.0274993711744203	1.5606772370279827	109	255	9	12750	MLH1,FIGNL1,RAD51B,BRCA2,RAD51,RMI1,CCNE2,MASTL,PSMC3IP
GO:BP	meiotic cell cycle	GO:0051321	0.0274993711744203	1.5606772370279827	157	255	11	12750	MLH1,CDC25A,FIGNL1,RAD51B,BRCA2,RAD51,RMI1,CCNE2,H2AFX,MASTL,PSMC3IP
GO:BP	cellular response to L-phenylalanine derivative	GO:1904387	0.0274993711744203	1.5606772370279827	2	255	2	12750	GCLM,GCLC
GO:BP	mitotic DNA replication maintenance of fidelity	GO:1990505	0.0274993711744203	1.5606772370279827	2	255	2	12750	BRCA2,RAD51
GO:BP	D-gluconate catabolic process	GO:0046177	0.0274993711744203	1.5606772370279827	2	255	2	12750	PGD,IDNK
GO:BP	aldonic acid catabolic process	GO:0046176	0.0274993711744203	1.5606772370279827	2	255	2	12750	PGD,IDNK
GO:BP	negative regulation of DNA-dependent DNA replication	GO:2000104	0.0274993711744203	1.5606772370279827	18	255	4	12750	TIMELESS,TIPIN,BRCA2,GMNN
GO:BP	mitotic recombination-dependent replication fork processing	GO:1990426	0.0274993711744203	1.5606772370279827	2	255	2	12750	BRCA2,RAD51
GO:BP	cell cycle DNA replication maintenance of fidelity	GO:1902298	0.0274993711744203	1.5606772370279827	2	255	2	12750	BRCA2,RAD51
GO:BP	negative regulation of cell cycle	GO:0045786	0.03831535351403062	1.4166271630999998	509	255	22	12750	ATF5,RRAGC,SLC25A33,CDC6,GEN1,RPA2,RBL1,SFN,CLSPN,TIMELESS,ORC1,PLAAT3,NKX3-1,TIPIN,KAT2B,DDIAS,RRM2,BRCA1,RAD51,GMNN,EZH2,H2AFX
GO:BP	replication fork protection	GO:0048478	0.0383888902637134	1.4157944421756832	9	255	3	12750	TIMELESS,TIPIN,BRCA2
GO:BP	mitotic DNA replication checkpoint	GO:0033314	0.0383888902637134	1.4157944421756832	9	255	3	12750	CDC6,CLSPN,ORC1
GO:BP	mitotic recombination	GO:0006312	0.0383888902637134	1.4157944421756832	20	255	4	12750	MLH1,GEN1,BRCA2,RAD51
GO:BP	regulation of DNA replication	GO:0006275	0.041425465143004395	1.3827326064353371	96	255	8	12750	CDC6,TIMELESS,TIPIN,RFC2,BRCA2,ESCO2,GMNN,DSCC1
GO:BP	centromere complex assembly	GO:0034508	0.04697980752999296	1.3280887668013508	55	255	6	12750	CENPP,HELLS,HIST1H4H,CENPS-CORT,CENPQ,CENPO
GO:CC	replication fork protection complex	GO:0031298	3.6454725200570694e-7	6.43824617117231	8	255	6	12750	TIMELESS,GINS2,MCM10,TIPIN,GINS4,WDHD1
GO:CC	replication fork	GO:0005657	3.6454725200570694e-7	6.43824617117231	70	255	13	12750	RPA2,TIMELESS,GINS2,UHRF1,RAD51B,MCM10,TIPIN,RFC2,GINS4,MMS22L,H2AFX,MCM3,WDHD1
GO:CC	nuclear replication fork	GO:0043596	0.000013243752001450946	4.877988960312734	41	255	9	12750	RPA2,TIMELESS,GINS2,MCM10,TIPIN,GINS4,MMS22L,MCM3,WDHD1
GO:CC	chromosome	GO:0005694	0.0001792951677901581	3.7464314150131064	1194	255	48	12750	ASF1A,ATF5,CENPP,MLH1,HELLS,MCM5,VDR,RPA2,CBX6,RBL1,TIMELESS,ORC6,ORC1,GINS2,FIGNL1,UHRF1,KDM8,RAD51B,NKX3-1,MCM10,HIST1H4H,FAM111A,TIPIN,KAT2B,SLF2,DCLRE1A,THAP10,CENPS-CORT,CENPQ,KLF2,CD3EAP,BRCA1,RFC2,BRCA2,CENPO,GINS4,RAD51,ESCO2,FEN1,MMS22L,CDCA5,EZH2,RMI1,H2AFX,MCM3,WDHD1,MCM4,DSCC1
GO:CC	chromosomal region	GO:0098687	0.0001792951677901581	3.7464314150131064	322	255	21	12750	CENPP,HELLS,MCM5,RPA2,ORC1,HIST1H4H,KAT2B,DCLRE1A,CENPS-CORT,CENPQ,BRCA2,CENPO,RAD51,ESCO2,FEN1,CDCA5,EZH2,H2AFX,MCM3,MCM4,DSCC1
GO:CC	chromosome, telomeric region	GO:0000781	0.00235375740224789	2.6282383011758705	144	255	12	12750	MCM5,RPA2,ORC1,HIST1H4H,DCLRE1A,BRCA2,RAD51,FEN1,EZH2,H2AFX,MCM3,MCM4
GO:CC	nuclear chromosome	GO:0000228	0.002913562566903941	2.535575651275779	790	255	33	12750	ASF1A,ATF5,MLH1,MCM5,VDR,RPA2,TIMELESS,ORC6,ORC1,GINS2,FIGNL1,UHRF1,NKX3-1,MCM10,HIST1H4H,TIPIN,DCLRE1A,THAP10,KLF2,BRCA1,BRCA2,CENPO,GINS4,RAD51,ESCO2,FEN1,MMS22L,CDCA5,EZH2,H2AFX,MCM3,WDHD1,MCM4
GO:CC	MCM complex	GO:0042555	0.003800635212459401	2.420143812274977	12	255	4	12750	MCM5,MMS22L,MCM3,MCM4
GO:CC	nuclear chromosome, telomeric region	GO:0000784	0.004670751837897758	2.330613206635292	114	255	10	12750	MCM5,RPA2,ORC1,HIST1H4H,DCLRE1A,BRCA2,RAD51,FEN1,MCM3,MCM4
GO:CC	synaptonemal structure	GO:0099086	0.014809527544644017	1.829458796173385	18	255	4	12750	MLH1,BRCA1,BRCA2,RAD51
GO:CC	glutamate-cysteine ligase complex	GO:0017109	0.014809527544644017	1.829458796173385	2	255	2	12750	GCLM,GCLC
GO:CC	synaptonemal complex	GO:0000795	0.014809527544644017	1.829458796173385	18	255	4	12750	MLH1,BRCA1,BRCA2,RAD51
GO:CC	lateral element	GO:0000800	0.020840326976905812	1.6810954714016926	9	255	3	12750	BRCA1,BRCA2,RAD51
GO:CC	site of DNA damage	GO:0090734	0.02158843262014929	1.6657788875004205	74	255	7	12750	RPA2,TIMELESS,NKX3-1,SLF2,RAD51,ESCO2,H2AFX
GO:CC	site of double-strand break	GO:0035861	0.025003264333590625	1.6020032877472499	56	255	6	12750	RPA2,TIMELESS,SLF2,RAD51,ESCO2,H2AFX
GO:CC	intracellular non-membrane-bounded organelle	GO:0043232	0.025003264333590625	1.6020032877472499	3496	255	93	12750	TLN2,ASF1A,ATF5,CENPP,SURF2,ABHD5,MLH1,FRMD5,PCLO,DPYSL2,HELLS,EIF6,SYNE1,CEP135,VPS18,PAK1IP1,TRIM36,CDC6,CAMK2N2,CGN,MSRA,MCM5,NOP56,VDR,GEN1,RPA2,TCEA1,SPTBN1,CBX6,RBL1,RPP40,TIMELESS,ORC6,ORC1,GINS2,FIGNL1,UHRF1,RPS10-NUDT3,KDM8,RAD51B,LASP1,MAMLD1,NKX3-1,MCM10,TYMS,MAPRE2,HIST1H4H,AIFM2,FAM111A,CEP78,TIPIN,KAT2B,IFT46,SLF2,DCLRE1A,THAP10,MRPL1,CENPS-CORT,CENPQ,CLN6,KLF2,CD3EAP,LRP8,TNIK,ABHD…
GO:CC	non-membrane-bounded organelle	GO:0043228	0.025472442000761424	1.593929417948933	3504	255	93	12750	TLN2,ASF1A,ATF5,CENPP,SURF2,ABHD5,MLH1,FRMD5,PCLO,DPYSL2,HELLS,EIF6,SYNE1,CEP135,VPS18,PAK1IP1,TRIM36,CDC6,CAMK2N2,CGN,MSRA,MCM5,NOP56,VDR,GEN1,RPA2,TCEA1,SPTBN1,CBX6,RBL1,RPP40,TIMELESS,ORC6,ORC1,GINS2,FIGNL1,UHRF1,RPS10-NUDT3,KDM8,RAD51B,LASP1,MAMLD1,NKX3-1,MCM10,TYMS,MAPRE2,HIST1H4H,AIFM2,FAM111A,CEP78,TIPIN,KAT2B,IFT46,SLF2,DCLRE1A,THAP10,MRPL1,CENPS-CORT,CENPQ,CLN6,KLF2,CD3EAP,LRP8,TNIK,ABHD…
GO:CC	GINS complex	GO:0000811	0.029227170300166094	1.534213229887585	3	255	2	12750	GINS2,GINS4
KEGG	Cell cycle	KEGG:04110	0.0005332165170002959	3.2730964062743353	114	255	12	12750	CDC6,MCM5,RBL1,SFN,ORC6,ORC1,CDC25A,TGFB3,CCNE2,PKMYT1,MCM3,MCM4
KEGG	Fanconi anemia pathway	KEGG:03460	0.0007499852277266906	3.1249472907149207	52	255	8	12750	MLH1,RPA2,CENPS-CORT,USP1,BRCA1,BRCA2,RAD51,RMI1
KEGG	DNA replication	KEGG:03030	0.003731591464880313	2.428105908939477	35	255	6	12750	MCM5,RPA2,RFC2,FEN1,MCM3,MCM4
KEGG	Glutathione metabolism	KEGG:00480	0.032484680373623856	1.4883214020294215	36	255	5	12750	GCLM,PGD,IDH1,GCLC,RRM2
KEGG	Homologous recombination	KEGG:03440	0.03349440066196673	1.4750277889291397	38	255	5	12750	RPA2,RAD51B,BRCA1,BRCA2,RAD51
