# Supplementary material for: Cancer Cell Acid Adaptation Gene Expression Response Is Correlated to Tumor-Specific Tissue Expression Profiles and Patient Survival
Source: Cancers (Basel). 2020 Aug 5;12(8):2183. doi: 10.3390/cancers12082183 (PMC7463722; doi:10.3390/cancers12082183)
Supplement: Supplementary file 1 [file cancers-12-02183-s001.zip › cancers-855025-SUPPLE-XML/cancers-855025-supple-proof/Suppl_Table_5_up_genes_one_cancer_significant.xlsx]

## Sheet: Sheet1
				Types of cancer
				PAAD	BRCA	LUAD	GBM	COAD	OV	THCA	S TAD
Gene name	Log2FC	FDR	Correlation with poor OS
TXNIP	3.3245	0.0021	High expression
SUSD3	2.3988	0.0027	Low expression
EPHA4	1.8814	0.0489	High expression
RGS11	1.7703	0.0283	Low expression
BAIAP3	1.7410	0.0061	High expression
ALDH1A3	1.7162	0.0201	High expression
LTBP2	1.6990	0.0289	High expression
AC245041.2	1.6629	0.0312	High expression
COL6A2	1.6573	0.0408	High expression
EFEMP2	1.6259	0.0045	High expression
PCED1B	1.6256	0.0058	High expression
LINC02614	1.5922	0.0320	Low expression
ULK2	1.5665	0.0169	Low expression
PGF	1.5507	0.0137	High expression
SERPINA1	1.5347	0.0212	Low expression
HOXC13	1.5222	0.0255	High expression
ARRDC4	1.5041	0.0153	Low expression
STARD4-AS1	1.3871	0.0061	Low expression
LTBP3	1.3827	0.0081	High expression
GSTM2	1.3782	0.0146	Low expression
AP006284.1	1.3428	0.0249	High expression
HOTAIR	1.2851	0.0407	High expression
FER1L4	1.2761	0.0203	High expression
ADSSL1	1.2488	0.0300	High expression
PAPLN	1.2461	0.0095	Low expression
ISYNA1	1.2364	0.0257	Low expression
PODNL1	1.2239	0.0167	High expression
HOTAIRM1	1.2116	0.0213	High expression
MAN1A1	1.2116	0.0112	Low expression
FKBP10	1.1970	0.0332	High expression
KRT15	1.1904	0.0469	Low expression
HACD4	1.1639	0.0335	High expression
MACROD1	1.1362	0.0081	High expression
OPLAH	1.1288	0.0111	Low expression
HLA-F	1.1005	0.0258	Low expression
PYROXD2	1.0876	0.0400	High expression
MIR210HG	1.0796	0.0194	High expression
NREP	1.0693	0.0143	High expression
B4GALNT4	1.0649	0.0057	Low expression
C1QTNF6	1.0575	0.0137	High expression
AC021054.1	1.0527	0.0176	High expression
FRMD3	1.0499	0.0318	Low expression
BCAM	1.0493	0.0073	Low expression
MXD4	1.0449	0.0071	Low expression
CLSTN3	1.0446	0.0273	High expression
FN3K	1.0423	0.0111	Low expression
SEMA4G	1.0179	0.0117	High expression
PRR36	1.0115	0.0341	Low expression
MINAR1	1.0034	0.0325	High expression
NEURL1B	0.9791	0.0096	Low expression
LOXL1	0.9752	0.0199	High expression
MMP11	0.9596	0.0090	High expression
LINC00997	0.9577	0.0017	High expression
CRYL1	0.9570	0.0061	Low expression
KYAT1	0.9539	0.0112	High expression
ID3	0.9529	0.0431	High expression
RNF180	0.9514	0.0257	Low expression
ZHX1-C8orf76	0.9459	0.0368	Low expression
PER1	0.9359	0.0107	High expression
FHL2	0.9320	0.0417	High expression
MDK	0.9310	0.0293	Low expression
OPN3	0.9247	0.0445	High expression
GAA	0.9245	0.0061	High expression
EGR1	0.9236	0.0444	High expression
AC034236.2	0.9200	0.0307	Low expression
DLC1	0.9117	0.0229	Low expression
RBM43	0.9061	0.0163	High expression
SPEF2	0.9049	0.0435	Low expression
ADCY7	0.8944	0.0100	High expression
DENND6B	0.8915	0.0448	Low expression
RBL2	0.8852	0.0012	Low expression
FHL1	0.8781	0.0315	Low expression
TPTEP2	0.8739	0.0181	Low expression
DNAH1	0.8713	0.0363	Low expression
SCN1B	0.8699	0.0117	Low expression
ACADS	0.8675	0.0058	High expression
AL031282.2	0.8664	0.0249	Low expression
GIPR	0.8623	0.0468	Low expression
SEPTIN5	0.8557	0.0256	Low expression
PLEKHA4	0.8524	0.0312	Low expression
IER5L	0.8482	0.0459	Low expression
AC007383.2	0.8414	0.0192	Low expression
BCKDHA	0.8202	0.0047	High expression
FOXO1	0.8191	0.0292	High expression
DTX3	0.8163	0.0105	Low expression
CCDC114	0.8059	0.0331	High expression
CAMKK1	0.7873	0.0325	Low expression
FGD1	0.7795	0.0184	High expression
SRP14-AS1	0.7712	0.0282	Low expression
NOXA1	0.7693	0.0427	Low expression
TGFBR3L	0.7594	0.0212	High expression
TFPI	0.7590	0.0495	High expression
HBP1	0.7576	0.0069	High expression
DLX4	0.7571	0.0492	High expression
GULP1	0.7552	0.0282	High expression
SBNO1-AS1	0.7539	0.0295	Low expression
MTURN	0.7529	0.0282	Low expression
TBKBP1	0.7468	0.0080	Low expression
HOMER3	0.7411	0.0145	High expression
APOC1	0.7396	0.0310	Low expression
S100A13	0.7326	0.0478	High expression
CASTOR3	0.7325	0.0137	High expression
CAPS	0.7275	0.0465	Low expression
PITPNM1	0.7222	0.0209	High expression
DNMT3A	0.7161	0.0081	Low expression
RASA3	0.7156	0.0173	High expression
VAMP4	0.7151	0.0103	Low expression
NLGN2	0.7140	0.0028	High expression
GEMIN8	0.7133	0.0315	Low expression
HYKK	0.7069	0.0167	Low expression
SEMA4B	0.7055	0.0421	High expression
UBE2H	0.7032	0.0058	High expression
LANCL1	0.6904	0.0077	High expression
ITPRIPL2	0.6817	0.0439	High expression
TMEM256	0.6799	0.0335	Low expression
COQ8A	0.6765	0.0147	High expression
ZSCAN2	0.6722	0.0156	Low expression
LGALS8	0.6677	0.0380	Low expression
ENGASE	0.6601	0.0287	Low expression
LINC02210	0.6577	0.0182	Low expression
OSBPL5	0.6526	0.0175	High expression
AMER1	0.6514	0.0043	Low expression
CCNDBP1	0.6497	0.0143	High expression
DMPK	0.6355	0.0105	High expression
CREB3L2	0.6341	0.0234	High expression
CTPS2	0.6330	0.0442	Low expression
SBF2	0.6315	0.0285	High expression
LMBR1L	0.6300	0.0368	Low expression
TOB1	0.6277	0.0496	High expression
GPR153	0.6277	0.0427	High expression
REEP6	0.6199	0.0347	High expression
RALGPS1	0.6196	0.0481	Low expression
LRRC23	0.6191	0.0335	High expression
SDHAF4	0.6163	0.0366	Low expression
CCNG1	0.6142	0.0012	Low expression
POLI	0.6123	0.0116	Low expression
ZNF217	0.6090	0.0265	High expression
SLC25A35	0.6089	0.0203	Low expression
SMAD6	0.6068	0.0427	High expression
DNASE1L1	0.6063	0.0147	High expression
EIF3J-DT	0.5971	0.0109	High expression
UGCG	0.5886	0.0166	High expression
CXorf38	0.5869	0.0058	High expression
CDK3	0.5848	0.0280	Low expression
GPSM1	0.5842	0.0069	Low expression
C1orf56	0.5823	0.0376	Low expression
LRP5	0.5819	0.0058	High expression
BBS2	0.5775	0.0184	High expression
SLC27A5	0.5774	0.0248	High expression
PLCB3	0.5750	0.0131	High expression
HACL1	0.5701	0.0081	High expression
ZNF396	0.5661	0.0492	Low expression
SLC35E2A	0.5620	0.0333	Low expression
IFT140	0.5564	0.0095	Low expression
CEP70	0.5549	0.0269	High expression
SUCLG2	0.5542	0.0105	High expression
PAQR7	0.5539	0.0073	Low expression
PHKA2	0.5513	0.0081	Low expression
LMO7	0.5509	0.0444	High expression
TMCO6	0.5504	0.0213	Low expression
MTSS2	0.5471	0.0171	High expression
NUDT17	0.5460	0.0481	High expression
FCSK	0.5431	0.0299	High expression
ARRDC2	0.5427	0.0249	High expression
RHBDF2	0.5394	0.0143	High expression
DPY19L1P1	0.5392	0.0362	Low expression
WDR59	0.5377	0.0167	High expression
NIPSNAP1	0.5376	0.0344	High expression
YPEL5	0.5370	0.0467	Low expression
AMPD2	0.5348	0.0113	High expression
DNPH1	0.5324	0.0392	Low expression
PTK7	0.5307	0.0325	High expression
TMEM134	0.5296	0.0409	High expression
GSTM4	0.5291	0.0206	Low expression
DELE1	0.5277	0.0061	High expression
THRA	0.5273	0.0208	Low expression
ZFC3H1	0.5255	0.0173	High expression
LPIN3	0.5245	0.0335	High expression
PARP12	0.5222	0.0282	Low expression
OSCP1	0.5152	0.0352	Low expression
POLRMT	0.5048	0.0353	Low expression
COMMD10	0.5000	0.0366	High expression
