# Supplementary material for: Cancer Cell Acid Adaptation Gene Expression Response Is Correlated to Tumor-Specific Tissue Expression Profiles and Patient Survival
Source: Cancers (Basel). 2020 Aug 5;12(8):2183. doi: 10.3390/cancers12082183 (PMC7463722; doi:10.3390/cancers12082183)
Supplement: Supplementary file 1 [file cancers-12-02183-s001.zip › cancers-855025-SUPPLE-XML/cancers-855025-supple-proof/Suppl_Table_6_down_genes_one_cancer_significant.xlsx]

## Sheet: Sheet1
				Types of cancer
				PAAD	BRCA	LUAD	GBM	COAD	OV	THCA	S TAD
Gene name	Log2FC	FDR	Correlation with poor OS
NIBAN1	-2.33662	0.0146944	Low expression
PCLO	-1.7028	0.00889681	High expression
MCOLN3	-1.3808	0.0237348	Low expression
INAVA	-1.27843	0.0467789	High expression
MT2A	-1.18733	0.0112294	High expression
AC011447.7	-1.185	0.0265381	Low expression
EPB41L2	-1.13306	0.0426562	High expression
FRMD5	-1.10177	0.00813771	High expression
MT1X	-1.07903	0.0344267	High expression
PRSS16	-1.0507	0.0334925	Low expression
SRXN1	-1.03948	0.0325076	High expression
ZNF702P	-1.02084	0.0300462	Low expression
GCH1	-1.00605	0.0300462	Low expression
CCNE2	-0.994031	0.0447491	High expression
ZFPM2-AS1	-0.978224	0.0222384	High expression
DPYSL2	-0.96978	0.00955914	Low expression
MICB	-0.964656	0.0327072	Low expression
ZNF724	-0.957136	0.0325076	Low expression
CAMK2N2	-0.955562	0.0110928	High expression
ABHD4	-0.90862	0.0327072	High expression
GPAT3	-0.88266	0.0183949	High expression
PLCG2	-0.876111	0.0106561	Low expression
XK	-0.870705	0.0143476	High expression
TCTA	-0.841352	0.00749926	Low expression
TLN2	-0.838839	5.35451e-05	Low expression
STX3	-0.8347	0.00582989	Low expression
TMPPE	-0.827653	0.0282033	High expression
ITPKB	-0.807811	0.0315031	Low expression
MAMLD1	-0.803693	0.0237348	Low expression
HK2	-0.793169	0.0344267	High expression
EAF2	-0.78722	0.0224485	Low expression
NKX3-1	-0.775098	0.0240595	High expression
GINS3	-0.773844	0.012538	High expression
DDIAS	-0.76453	0.0308984	High expression
PRKAR1B	-0.752765	0.012538	Low expression
RAD51	-0.748893	0.0378408	High expression
HELLS	-0.736544	0.0098769	High expression
CRYBG1	-0.736404	0.0397145	High expression
SPTBN1	-0.730424	0.0143491	High expression
RNF144B	-0.729194	0.0210666	Low expression
ACAT2	-0.729106	0.040046	High expression
ESCO2	-0.717406	0.0390081	Low expression
ZNF860	-0.710561	0.0409169	High expression
PLAAT3	-0.694652	0.0226485	High expression
INKA2	-0.683105	0.0398912	Low expression
CENPO	-0.677885	0.0375534	High expression
ABHD5	-0.667665	0.00804795	Low expression
DUBR	-0.665652	0.0116945	High expression
PCNX2	-0.657999	0.0154344	Low expression
SCPEP1	-0.656683	0.0110042	Low expression
TP53I3	-0.655895	0.0137349	High expression
TK1	-0.63425	0.0411532	High expression
RPP40	-0.629485	0.015863	High expression
SEC11C	-0.623488	0.0194016	Low expression
MSRA	-0.618776	0.0112294	Low expression
ASF1A	-0.61576	0.00580316	Low expression
NPTXR	-0.614822	0.025265	Low expression
TMEM198	-0.607161	0.0315031	Low expression
RNFT1	-0.598573	0.0495698	Low expression
MEA1	-0.592667	0.00687225	Low expression
ZNF107	-0.590382	0.0341366	High expression
TCEA1	-0.589549	0.0143476	High expression
FZD1	-0.585226	0.0304175	High expression
AP4S1	-0.566925	0.0398991	Low expression
AC008915.2	-0.562133	0.0483346	High expression
WDFY3-AS2	-0.556457	0.0427213	Low expression
TIMELESS	-0.554585	0.0159349	High expression
DNAJC9	-0.550965	0.0183744	High expression
VPS18	-0.542814	0.0104888	High expression
MCM5	-0.54154	0.0116834	High expression
RFC2	-0.537668	0.0371591	High expression
ZNF239	-0.53554	0.0492409	Low expression
RPA2	-0.5295	0.0142225	Low expression
AP1S2	-0.527566	0.009607	Low expression
ZNF425	-0.526374	0.0359146	Low expression
GTF2A1	-0.522642	0.0142225	High expression
SLC25A33	-0.519258	0.0104888	Low expression
SURF2	-0.519228	0.00728106	High expression
KAT2B	-0.511943	0.0289234	High expression
POLR3B	-0.511581	0.0270884	Low expression
NEU1	-0.507108	0.0447491	Low expression
CEP78	-0.502429	0.0283139	Low expression
CBX6	-0.500313	0.0152868	Low expression
EZH2	-0.500163	0.0441755	Low expression
