# Supplementary material for: Cancer Cell Acid Adaptation Gene Expression Response Is Correlated to Tumor-Specific Tissue Expression Profiles and Patient Survival
Source: Cancers (Basel). 2020 Aug 5;12(8):2183. doi: 10.3390/cancers12082183 (PMC7463722; doi:10.3390/cancers12082183)
Supplement: Supplementary file 1 [file cancers-12-02183-s001.zip › cancers-855025-SUPPLE-XML/cancers-855025-supple-proof/Suppl_Table_7_up_genes_mixed.xlsx]

## Sheet: Sheet1
			Types of cancer
			PAAD	BRCA	LUAD	GBM	COAD	OV	THCA	S TAD
Gene name	Log2FC	FDR
ARHGEF25	2.1693	0.00576773
TNFSF10	1.93421	0.0281145
MUC16	1.88802	0.0291918
SYNGR3	1.71113	0.0214529
ANXA8	1.67308	0.0497579
SLC39A10	1.61902	1.56371e-05
ANO9	1.51644	0.023493
GRB7	1.33438	0.00890701
SEMA6C	1.33227	0.0103723
PXYLP1	1.2859	0.0261909
HOXA13	1.27516	0.0109255
PALM	1.2334	0.0344267
SPEG	1.06892	0.0474413
PGGHG	0.99357	0.0328775
CALCOCO1	0.979798	0.0226423
REEP2	0.926082	0.00690986
LDHD	0.92099	0.0111075
ZDHHC1	0.895408	0.024802
PPARA	0.858231	0.023493
SSH3	0.814021	0.012538
PTP4A3	0.809228	0.00582989
NIPSNAP3B	0.795502	0.0367415
AC008393.1	0.788612	0.0418912
COL27A1	0.774964	0.0249091
TTC28	0.742447	0.0368697
KIZ	0.731292	0.00806822
C11orf54	0.728107	0.00504397
PARP14	0.688688	0.0077561
PRORSD1P	0.688087	0.0404707
FBXL20	0.687451	0.0131061
CCS	0.653683	0.0120077
CRELD1	0.636263	0.0341366
TTC32	0.635449	0.0116834
FBXO36	0.632254	0.0207936
MOB3C	0.630815	0.0207936
TOM1L2	0.532781	0.0182268
FCHSD1	0.527678	0.0282033
PLEKHH3	0.522227	0.032881
SIX5	0.516813	0.0121848
GABARAPL2	0.507608	0.0251857
												Low gene expression correlates with poor OS
												High gene expression correlates with poor OS
