# Supplementary material for: Cancer Cell Acid Adaptation Gene Expression Response Is Correlated to Tumor-Specific Tissue Expression Profiles and Patient Survival
Source: Cancers (Basel). 2020 Aug 5;12(8):2183. doi: 10.3390/cancers12082183 (PMC7463722; doi:10.3390/cancers12082183)
Supplement: Supplementary file 1 [file cancers-12-02183-s001.zip › cancers-855025-SUPPLE-XML/cancers-855025-supple-proof/Suppl_Table_8_down_genes_mixed.xlsx]

## Sheet: Sheet1
			Types of cancer
			PAAD	BRCA	LUAD	GBM	COAD	OV	THCA	S TAD
Gene name	Log2FC	FDR
TNFSF9	-1.17661	0.012538
FAM111B	-1.13128	0.0162603
CLSPN	-1.05704	0.0158052
TFRC	-0.987229	1.45447e-05
ZNF367	-0.925487	0.0110928
FAM222A	-0.91277	0.0104888
ORC1	-0.900423	0.0173776
AL138724.1	-0.856846	0.00805753
UHRF1	-0.838261	0.0187159
KDM8	-0.725202	0.0207236
TYMS	-0.718956	0.025818
H2AFX	-0.689599	0.0464798
GEN1	-0.67241	0.0137349
MELK	-0.666839	0.0352725
UAP1L1	-0.654285	0.0159589
BRCA1	-0.650285	0.0366867
WDHD1	-0.64244	0.0477784
PCCA-DT	-0.641919	0.0331623
THAP10	-0.615591	0.030556
PKMYT1	-0.583473	0.0467038
GMNN	-0.573505	0.0437217
AC092718.4	-0.573	0.0366867
ORC6	-0.571384	0.0159589
RNF216P1	-0.555909	0.0166871
FEN1	-0.554216	0.0392347
CD3EAP	-0.54597	0.0325076
												Low gene expression correlates with poor OS
												High gene expression correlates with poor OS
